# Supplementary material for: Restriction of cytosolic sucrose hydrolysis profoundly alters development, metabolism, and gene expression in Arabidopsis roots
Source: J Exp Bot. 2020 Dec 30;72(5):1850–63. doi: 10.1093/jxb/eraa581 (PMC7921298; doi:10.1093/jxb/eraa581)
Supplement: eraa581_suppl_Supplementary_Tables_S5-S11 [file eraa581_suppl_supplementary_tables_s5-s11.xlsx]

## Sheet: Table S5 Total-Glc
Table S5. Transcripts differentially accumulating in the cinv1 cinv2 mutant in the absence of glucose
logFC is the log2-fold difference in transcript level between mutant and wild-type seedlings. Negative values are transcripts that are lower in mutant than wild-type seedlings; positive values are transcripts that are higher in mutant than wild-type seedlings
Locus Identifier	logFC	Gene Model Name	Gene Model Description	Gene Model Type	Primary Gene Symbol	All Gene Symbols
AT1G03410	-1.35984	AT1G03410.1	2A6; FUNCTIONS IN: oxidoreductase activity; LOCATED IN: endomembrane system; EXPRESSED IN: 17 plant structures; EXPRESSED DURING: 10 growth stages; CONTAINS InterPro DOMAIN/s: Oxoglutarate/iron-dependent oxygenase (InterPro:IPR005123); BEST Arabidopsis thaliana protein match is: 2-oxoglutarate (2OG) and Fe(II)-dependent oxygenase superfamily protein (TAIR:AT1G03400.1); Has 8330 Blast hits to 8293…	protein_coding	(2A6)	(2A6)
AT5G38120	6.89613	AT5G38120.1	AMP-dependent synthetase and ligase family protein; FUNCTIONS IN: 4-coumarate-CoA ligase activity; INVOLVED IN: metabolic process; EXPRESSED IN: 17 plant structures; EXPRESSED DURING: 9 growth stages; CONTAINS InterPro DOMAIN/s: AMP-binding, conserved site (InterPro:IPR020845), AMP-dependent synthetase/ligase (InterPro:IPR000873); BEST Arabidopsis thaliana protein match is: AMP-dependent syntheta…	protein_coding	(4CL8)	(4CL8)
AT4G25570	-0.378455	AT4G25570.1	Encodes cytochrome b561.	protein_coding	(ACYB-2)	(ACYB-2)
AT5G19140	0.626905	AT5G19140.1	AILP1; FUNCTIONS IN: molecular_function unknown; INVOLVED IN: response to auxin stimulus, response to aluminum ion; LOCATED IN: plasma membrane; EXPRESSED IN: 23 plant structures; EXPRESSED DURING: 13 growth stages; BEST Arabidopsis thaliana protein match is: Aluminium induced protein with YGL and LRDR motifs (TAIR:AT5G43830.1); Has 1807 Blast hits to 1807 proteins in 277 species: Archae - 0; Bac…	protein_coding	(AILP1)	(AILP1); (AtAILP1)
AT5G21170	-0.787391	AT5G21170.2	Encodes AKINbeta1, a subunit of the SnRK1 kinase (Sucrose non-fermenting-1-related protein kinase). Involved in regulation of nitrogen and sugar metabolism.	protein_coding	(AKINBETA1)	(AKINBETA1)
AT4G32660	-0.616138	AT4G32660.1	Encodes protein kinase AME3.	protein_coding	(AME3)	(AME3)
AT4G00370	-0.956395	AT4G00370.1	Encodes an inorganic phosphate transporter (PHT4;4).	protein_coding	(ANTR2)	ANION TRANSPORTER 2 (PHT4;4); (ANTR2)
AT4G03070	0.934623	AT4G03070.1	Encodes a possible 2-oxoglutarate-dependent dioxygenase that is involved in glucosinolate biosynthesis. The gene is expressed in all ecotypes examined but the enzymatic activity has not been determined experimentally. In Col, there is one copy of this gene (aka AOP1.1) but Ler contains two copies, AOP1.1 and a tightly linked AOP1.2.	protein_coding	(AOP1)	(AOP1.1); (AOP); (AOP1)
AT1G19920	-0.407865	AT1G19920.1	encodes a chloroplast form of ATP sulfurylase.	protein_coding	(APS2)	(APS2);ATP SULFURYLASE ARABIDOPSIS 1 (ASA1)
AT4G26780	-0.38736	AT4G26780.1	unknown function	protein_coding	(AR192)	MITOCHONDRIAL GRPE 2 (MGE2); (AR192)
AT2G26530	1.73439	AT2G26530.1	unknown function	protein_coding	(AR781)	(AR781)
AT1G52080	1.03269	AT1G52080.1	unknown function	protein_coding	(AR791)	(AR791)
AT5G67360	-1.58249	AT5G67360.1	Encodes a subtilisin-like serine protease essential for mucilage release from seed coats.	protein_coding	(ARA12)	(ARA12)
AT1G06400	0.791379	AT1G06400.1	small GTP-binding protein (ara-2)	protein_coding	(ARA-2)	(ARA2); (ARA-2); (ATRAB11E);ARABIDOPSIS THALIANA RAB GTPASE HOMOLOG A1A (ATRABA1A)
AT2G43130	-0.463785	AT2G43130.1	encodes a protein belonging to the Rab/Ypt family of small GTPases, which are implicated in intracellular vesicular traffic.	protein_coding	(ARA4)	(ARA4); (RABA5C);ARABIDOPSIS RAB GTPASE HOMOLOG A5C (ATRABA5C); (ARA-4); (ATRAB11F)
AT4G19640	0.532482	AT4G19640.1	Encodes Ara7.	protein_coding	(ARA7)	(ARA7); (ARA-7); (ATRABF2B);RAB GTPASE HOMOLOG F2B (RAB-F2B); (RABF2B);ARABIDOPSIS RAB GTPASE HOMOLOG F2B (ATRAB-F2B); (ATRAB5B)
AT1G70490	-0.592896	AT1G70490.1	A member of ARF GTPase family. A thaliana has 21 members of this family, known to be essential for vesicle coating and uncoating and functions in GTP-binding. Gene encoding ADP-ribosylation factor and similar to other ARFs and ARF-like proteins. The gene is shown to play a role in cell division, cell expansion and cellulose production using antisense construct.	protein_coding	(ARFA1D)	(ATARFA1D); (ARFA1D)
AT4G14147	0.521455	AT4G14147.2	actin-related protein 2/3 complex 34kDa subunit family / arp2/3 complex 34kDa subunit family	protein_coding	(ARPC4)	(ARPC4)
AT4G01510	0.881787	AT4G01510.1	ARV2; CONTAINS InterPro DOMAIN/s: Arv1-like protein (InterPro:IPR007290); BEST Arabidopsis thaliana protein match is: Arv1-like protein (TAIR:AT1G01020.1); Has 318 Blast hits to 318 proteins in 158 species: Archae - 0; Bacteria - 0; Metazoa - 112; Fungi - 116; Plants - 41; Viruses - 0; Other Eukaryotes - 49 (source: NCBI BLink).	protein_coding	(ARV2)	(ARV2)
AT2G30130	1.68136	AT2G30130.1	Overexpression/activation tagged allele has epinastic leaves, reduced apical dominance and is sterile. Gene is similar to asymmetric leaves (AS)/lateral organ boundary (LOB) genes which repress KNOX gene expression.	protein_coding	(ASL5)	PEACOCK 1 (PCK1); (ASL5); (LBD12)
AT1G77990	0.770067	AT1G77990.1	cDNA encoding a sulfate transporter.	protein_coding	(AST56)	SULPHATE TRANSPORTER 2;2 (SULTR2;2); (AST56)
AT4G32200	-1.56074	AT4G32200.1	meiotic asynaptic mutant 2, homologue of ASY1	protein_coding	(ASY2)	(ASY2)
AT1G78690	-0.584249	AT1G78690.1	Encodes a lysoglycerophospholipid O-acyltransferase that acylates 1-acyl lyso PE and 1-acyl lyso PG but not PE or PG.	protein_coding	(At1g78690p)	(At1g78690p)
AT5G03545	2.68298	AT5G03545.1	Expressed in response to phosphate starvation, this response is enhanced by the presence of IAA.	protein_coding	(AT4)	(AT4);INDUCED BY PI STARVATION 2 (ATIPS2)
AT3G08010	-0.512821	AT3G08010.1	Encodes a chloroplast-localized protein ATAB2. ATAB2 is involved in the biogenesis of Photosystem I and II. ATAB2 has A/U-rich RNA-binding activity and presumably functions as an activator of translation with targets at PS I and PS II.	protein_coding	(ATAB2)	(ATAB2)
AT1G01720	-0.577525	AT1G01720.1	Belongs to a large family of putative transcriptional activators with NAC domain. Transcript level increases in response to wounding and abscisic acid. ATAF1 attentuates ABA signaling and sythesis. Mutants are hyposensitive to ABA.	protein_coding	(ATAF1)	ARABIDOPSIS NAC DOMAIN CONTAINING PROTEIN 2 (ANAC002); (ATAF1)
AT5G08790	0.753254	AT5G08790.1	induced by wounding, belongs to a large family of putative transcriptional activators with NAC domain.	protein_coding	(ATAF2)	ARABIDOPSIS NAC DOMAIN CONTAINING PROTEIN 81 (anac081); (ATAF2)
AT1G18080	-1.4239	AT1G18080.1	Encodes the Arabidopsis thaliana homolog of the tobacco WD-40 repeat ArcA gene.	protein_coding	(ATARCA)	(ATARCA);RECEPTOR FOR ACTIVATED C KINASE 1 A (RACK1A_AT); (RACK1A)
AT4G14710	1.16229	AT4G14710.5	ATARD2; FUNCTIONS IN: acireductone dioxygenase [iron(II)-requiring] activity, metal ion binding; INVOLVED IN: oxidation reduction, L-methionine salvage from methylthioadenosine; LOCATED IN: cellular_component unknown; CONTAINS InterPro DOMAIN/s: Cupin, RmlC-type (InterPro:IPR011051), Acireductone dioxygenase, ARD (InterPro:IPR004313), RmlC-like jelly roll fold (InterPro:IPR014710); BEST Arabidops…	protein_coding	(ATARD2)	(ATARD2)
AT2G39190	-0.412184	AT2G39190.2	member of ATH subfamily	protein_coding	(ATATH8)	(ATATH8)
AT3G09880	-0.725383	AT3G09880.1	Encodes B' regulatory subunit of PP2A (AtB'beta).	protein_coding	(ATB' BETA)	(ATB' BETA)
AT5G65780	0.611577	AT5G65780.2	encodes a chloroplast branched-chain amino acid aminotransferase, can complement the yeast leu/iso-leu/val auxotrophy mutant	protein_coding	(ATBCAT-5)	(ATBCAT-5)
AT4G14455	0.966008	AT4G14455.1	Encodes a Bet1/Sft1-like SNARE protein, which can only partially suppresses the temperature-sensitive growth defect in <i>sft1-1</i> yeast cells; however, it cannot support the deletion of the yeast BET1 gene (<i>bet1&#916;</i>). In yeast, Bet1p is the v-SNARE (soluble N-ethylmaleimide-sensitive factor adaptor protein receptor, V-type) involved in trafficking between the ER and Golgi.	protein_coding	(ATBET12)	(ATBET12); (BET12);ARABIDOPSIS THALIANA BET1P/SFT1P-LIKE PROTEIN 14BB (ATBS14B);BET1P/SFT1P-LIKE PROTEIN 14BB (BS14B)
AT1G12240	-0.996559	AT1G12240.1	Encodes a vacuolar invertase betaFruct4. betaFruct4 is transported from the endoplasmic reticulum through the intermediate compartments as a membrane protein. The N-terminal cytoplasmic domain contains multiple sequence motifs that are involved at various stages in the trafficking of betaFruct4 from the ER to the central vacuole.	protein_coding	(ATBETAFRUCT4)	FRUCTOSIDASE 4 (FRUCT4); (ATFRUCT4); (ATBETAFRUCT4);VACUOLAR INVERTASE (VAC-INV)
AT3G13790	0.792388	AT3G13790.1	Encodes a protein with invertase activity.	protein_coding	(ATBFRUCT1)	(ATBFRUCT1);ARABIDOPSIS THALIANA CELL WALL INVERTASE 1 (ATCWINV1)
AT1G27840	0.520503	AT1G27840.3	Encodes a DDB1a interacting protein ATCSA-1 required for UV-B tolerance and genomic integrity.	protein_coding	(ATCSA-1)	(ATCSA-1)
AT4G15290	-1.54625	AT4G15290.1	Encodes a gene similar to cellulose synthase. Mutants exhibit shorter root hairs under phosphate-deficient conditions.	protein_coding	(ATCSLB05)	(ATCSLB05);CELLULOSE SYNTHASE LIKE 5 (ATCSLB5); (CSLB05)
AT2G25900	-0.975743	AT2G25900.1	putative Cys3His zinc finger protein (ATCTH) mRNA, complete	protein_coding	(ATCTH)	A. THALIANA TANDEM ZINC FINGER PROTEIN 1 (ATTZF1); (ATCTH)
AT4G21180	0.786848	AT4G21180.1	J domain protein localized in ER membrane.	protein_coding	(ATERDJ2B)	(ATERDJ2B)
AT3G08970	1.26088	AT3G08970.1	J domain protein localized in ER lumen. Can compensate for the growth defect in jem1 scj1 mutant yeast. Also shows similarity to HSP40 proteins and is induced by heat stress. At high temperatures, mutant alleles are not transmitted through the pollen due to defects in pollen tube growth.	protein_coding	(ATERDJ3A)	THERMOSENSITIVE MALE STERILE 1 (TMS1); (ATERDJ3A)
AT3G11730	0.558889	AT3G11730.1	Encodes a member of the Rab GTPase family of proteins. This protein interacts with the tail region of a myosin XI protein (AT5G43900) in a GTP-dependent manner. It has also been identified as an isoprenylated protein.	protein_coding	(ATFP8)	(ATFP8);RAB GTPASE HOMOLOG D1 (RABD1);ARABIDOPSIS THALIANA RAB GTPASE HOMOLOG D1 (ATRABD1)
AT3G51800	-0.597762	AT3G51800.2	putative nuclear DNA-binding protein G2p (AtG2) mRNA,	protein_coding	(ATG2)	(ATG2);ERBB-3 BINDING PROTEIN 1 (EBP1);A. THALIANA ERBB-3 BINDING PROTEIN 1 (ATEBP1)
AT2G05630	0.733835	AT2G05630.2	in the Arabidopsis autophagy pathway	protein_coding	(ATG8D)	(ATG8D)
AT5G48400	3.04615	AT5G48400.2	member of Putative ligand-gated ion channel subunit family	protein_coding	(ATGLR1.2)	GLUTAMATE RECEPTOR 1.2 (GLR1.2); (ATGLR1.2)
AT4G24990	0.567167	AT4G24990.1	geranylgeranylated protein ATGP4	protein_coding	(ATGP4)	(ATGP4)
AT3G62760	-3.09976	AT3G62760.1	Encodes glutathione transferase belonging to the phi class of GSTs. Naming convention according to Wagner et al. (2002).	protein_coding	(ATGSTF13)	(ATGSTF13)
AT1G52150	-0.806005	AT1G52150.2	Member of the class III HD-ZIP protein family. Contains homeodomain and leucine zipper domain. Critical for vascular development and negatively regulates vascular cell differentiation.	protein_coding	(ATHB-15)	(ATHB-15);INCURVATA 4 (ICU4);CORONA (CNA); (ATHB15)
AT4G13980	0.844824	AT4G13980.1	member of Heat Stress Transcription Factor (Hsf) family	protein_coding	(AT-HSFA5)	(AT-HSFA5);HEAT SHOCK TRANSCRIPTION FACTOR A5 (HSFA5)
AT4G11660	-0.527052	AT4G11660.1	member of Heat Stress Transcription Factor (Hsf) family	protein_coding	(AT-HSFB2B)	(AT-HSFB2B);HEAT SHOCK TRANSCRIPTION FACTOR B2B (HSFB2B); (HSF7)
AT3G20040	-0.499025	AT3G20040.1	ATHXK4; FUNCTIONS IN: hexokinase activity, ATP binding; INVOLVED IN: glucose catabolic process to butanediol, glucose catabolic process to lactate and acetate, glycolysis, carbohydrate metabolic process, glucose catabolic process to D-lactate and ethanol; LOCATED IN: mitochondrion; EXPRESSED IN: 17 plant structures; EXPRESSED DURING: 8 growth stages; CONTAINS InterPro DOMAIN/s: Hexokinase, N-term…	protein_coding	(ATHXK4)	(ATHXK4);HEXOKINASE-LIKE 2 (HKL2)
AT1G31860	0.658075	AT1G31860.1	encodes a bifunctional protein that has phosphoribosyl-ATP pyrophosphohydrolase (PRA-PH) and phosphoribosyl-AMP cyclohydrolase (PRA-CH) activities.	protein_coding	(AT-IE)	(AT-IE);HISTIDINE BIOSYNTHESIS 2 (HISN2)
AT1G79500	-0.541719	AT1G79500.5	Encodes a protein with 3-deoxy-8-phosphooctulonate synthase (KDOP synthase) activity which is involved in the biosynthesis of KDO, a component of cell wall rhamnogalacturonan II.	protein_coding	(AtkdsA1)	(AtkdsA1)
AT1G72310	-0.389513	AT1G72310.1	Encodes a putative RING-H2 zinc finger protein ATL3 (ATL3).	protein_coding	(ATL3)	(ATL3)
AT1G76410	-0.510983	AT1G76410.1	ATL8; FUNCTIONS IN: zinc ion binding; EXPRESSED IN: 22 plant structures; EXPRESSED DURING: 13 growth stages; CONTAINS InterPro DOMAIN/s: Zinc finger, RING-type (InterPro:IPR001841), Zinc finger, C3HC4 RING-type (InterPro:IPR018957); BEST Arabidopsis thaliana protein match is: RING/U-box superfamily protein (TAIR:AT1G20823.1); Has 9001 Blast hits to 8977 proteins in 267 species: Archae - 0; Bacter…	protein_coding	(ATL8)	(ATL8)
AT1G18250	-0.56162	AT1G18250.2	encodes a thaumatin-like protein	protein_coding	(ATLP-1)	(ATLP-1)
AT2G01910	0.628779	AT2G01910.1	Binds microtubules. Induces a crisscross mesh of microtubules, not bundles. Not involved in microtubule polymerization nor nucleation. Localizes to mitochondria.	protein_coding	(ATMAP65-6)	(MAP65-6); (ATMAP65-6)
AT5G03630	0.470661	AT5G03630.1	ATMDAR2; FUNCTIONS IN: monodehydroascorbate reductase (NADH) activity; INVOLVED IN: response to cadmium ion, response to zinc ion, response to salt stress; LOCATED IN: cytosol; EXPRESSED IN: 26 plant structures; EXPRESSED DURING: 15 growth stages; CONTAINS InterPro DOMAIN/s: FAD/NAD-linked reductase, dimerisation (InterPro:IPR016156), FAD-dependent pyridine nucleotide-disulphide oxidoreductase (I…	protein_coding	(ATMDAR2)	(ATMDAR2)
AT4G29170	0.706298	AT4G29170.1	A homolog of yeast, mouse and human mnd1delta protein. Null mutants exhibit normal vegetative and flower development; however, during prophase I, chromosomes become fragmented resulting in random distribution of the fragments between polyads. Both male and female meiosis are defective and strong accumulation of AtRAD51 was observed in the inflorescence nuclei of mutant plants. Similarly to its ye…	protein_coding	(ATMND1)	(ATMND1)
AT1G07880	1.72712	AT1G07880.2	member of MAP Kinase	protein_coding	(ATMPK13)	(ATMPK13)
AT1G18150	-1.0208	AT1G18150.2	Encodes mitogen-activated protein kinase 8 (MPK8). MPK8 connects protein phosphorylation, Ca2+, and ROS in the wound-signaling pathway.	protein_coding	(ATMPK8)	(ATMPK8); (MPK8)
AT1G15500	-0.498187	AT1G15500.1	ATNTT2; FUNCTIONS IN: ATP:ADP antiporter activity; INVOLVED IN: transport; LOCATED IN: chloroplast, chloroplast envelope, cytoplasm; EXPRESSED IN: 7 plant structures; EXPRESSED DURING: M germinated pollen stage, seedling growth; CONTAINS InterPro DOMAIN/s: ADP/ATP carrier protein (InterPro:IPR004667); BEST Arabidopsis thaliana protein match is: nucleotide transporter 1 (TAIR:AT1G80300.1); Has 767…	protein_coding	(ATNTT2)	(ATNTT2)
AT1G07620	2.27038	AT1G07620.1	ATOBGM; FUNCTIONS IN: magnesium ion binding, GTP binding, GTPase activity; INVOLVED IN: biological_process unknown; LOCATED IN: cellular_component unknown; CONTAINS InterPro DOMAIN/s: GTP-binding protein Obg/CgtA (InterPro:IPR014100); BEST Arabidopsis thaliana protein match is: Protein of unknown function (DUF3741) (TAIR:AT5G02390.1); Has 561 Blast hits to 511 proteins in 87 species: Archae - 0; …	protein_coding	(ATOBGM)	TON1 RECRUITING MOTIF 32 (TRM32); (ATOBGM)
ATMG01170	-2.26813	ATMG01170.1	ATPase subunit 6	protein_coding	(ATP6-2)	(ATP6-2)
AT1G15700	0.413747	AT1G15700.1	One of two genes that encode the gamma subunit of Arabidopsis chloroplast ATP synthase. It is thought to be involved in the regulation of the ATP synthase activity.	protein_coding	(ATPC2)	(ATPC2)
ATCG00130	-2.68443	ATCG00130.1	ATPase F subunit.	protein_coding	(ATPF)	(ATPF)
ATCG00140	-2.53611	ATCG00140.1	ATPase III subunit	protein_coding	(ATPH)	(ATPH)
ATCG00150	-3.09129	ATCG00150.1	Encodes a subunit of ATPase complex CF0, which is a proton channel that supplies the proton motive force to drive ATP synthesis by CF1 portion of the complex.	protein_coding	(ATPI)	(ATPI)
AT1G49340	-1.16147	AT1G49340.2	Encodes a phosphatidylinositol 4-kinase that is expressed in inflorescences and shoots.	protein_coding	(ATPI4K ALPHA)	(ATPI4K ALPHA)
AT4G02330	1.8822	AT4G02330.1	Encodes a pectin methylesterase that is sensitive to chilling stress and brassinosteroid regulation.	protein_coding	(ATPMEPCRB)	(ATPMEPCRB); (AtPME41);PECTIN METHYLESTERASE 41 (PME41)
AT2G43050	-0.822412	AT2G43050.1	ATPMEPCRD; FUNCTIONS IN: enzyme inhibitor activity, pectinesterase activity; INVOLVED IN: cell wall modification; LOCATED IN: cell wall, plant-type cell wall; EXPRESSED IN: 9 plant structures; EXPRESSED DURING: 4 anthesis, petal differentiation and expansion stage; CONTAINS InterPro DOMAIN/s: Pectinesterase, active site (InterPro:IPR018040), Pectin lyase fold/virulence factor (InterPro:IPR011050)…	protein_coding	(ATPMEPCRD)	(ATPMEPCRD)
AT4G08700	0.4866	AT4G08700.1	Member of a family of proteins related to PUP1, a purine transporter. May be involved in the transport of purine and purine derivatives such as cytokinins, across the plasma membrane.	protein_coding	(ATPUP13)	(ATPUP13)
AT4G27000	-0.53883	AT4G27000.1	ATRBP45C; CONTAINS InterPro DOMAIN/s: RNA recognition motif, RNP-1 (InterPro:IPR000504), Nucleotide-binding, alpha-beta plait (InterPro:IPR012677); BEST Arabidopsis thaliana protein match is: RNA-binding protein 45A (TAIR:AT5G54900.1); Has 30201 Blast hits to 17322 proteins in 780 species: Archae - 12; Bacteria - 1396; Metazoa - 17338; Fungi - 3422; Plants - 5037; Viruses - 0; Other Eukaryotes - …	protein_coding	(ATRBP45C)	(ATRBP45C)
AT2G23310	-0.633756	AT2G23310.1	Encodes AtRER1C1, a Golgi membrane protein involved in returning the molecules that are exported from the endoplasmic reticulum (ER) to the Golgi apparatus back to the ER (a mechanism known as retrieval). There are two Arabidopsis homologues of AtRERC1: AtRER1A and AtRER1B.	protein_coding	(ATRER1C1)	(ATRER1C1)
AT1G60850	-0.412893	AT1G60850.2	ATRPAC42; FUNCTIONS IN: DNA-directed RNA polymerase activity, protein dimerization activity, DNA binding; INVOLVED IN: transcription; LOCATED IN: nucleolus; EXPRESSED IN: 19 plant structures; EXPRESSED DURING: 10 growth stages; CONTAINS InterPro DOMAIN/s: DNA-directed RNA polymerase, insert domain (InterPro:IPR011262), DNA-directed RNA polymerase, dimerisation (InterPro:IPR011261), DNA-directed R…	protein_coding	(ATRPAC42)	(AAC42); (ATRPAC42)
AT3G26420	-0.936448	AT3G26420.1	Zinc finger-containing glycine-rich RNA-binding protein. Cold-inducible. Contributes to the enhancement of freezing tolerance. Members of this protein family include AT3G26420 (ATRZ-1A), AT1G60650 (AtRZ-1b) and AT5G04280 (AtRZ-1c).	protein_coding	(ATRZ-1A)	(ATRZ-1A);RZ-1A (RZ-1A)
AT1G20160	-1.56003	AT1G20160.1	ATSBT5.2; FUNCTIONS IN: identical protein binding, serine-type endopeptidase activity; INVOLVED IN: proteolysis, negative regulation of catalytic activity; LOCATED IN: apoplast; EXPRESSED IN: 24 plant structures; EXPRESSED DURING: 12 growth stages; CONTAINS InterPro DOMAIN/s: Protease-associated PA (InterPro:IPR003137), Proteinase inhibitor, propeptide (InterPro:IPR009020), Peptidase S8/S53, subt…	protein_coding	(ATSBT5.2)	(ATSBT5.2)
AT2G17640	0.823197	AT2G17640.1	Encodes a cytosolic serine O-acetyltransferase involved in sulfur assimilation and cysteine biosynthesis. Expressed in the vascular system. Expression is induced after long-term sulfur starvation.	protein_coding	(ATSERAT3;1)	SERINE ACETYLTRANSFERASE 106 (SAT-106); (ATSERAT3;1)
AT3G13170	0.737193	AT3G13170.1	Encodes AtSPO11-1, one of the three Arabidopsis homologues of the archaeal DNA topoisomerase VIA subunit (topo VIA). Required for meiotic recombination. AtSPO11-1 and AtSPO11-2 have overlapping functions (i.e. both required for meiotic recombination) whereas AtSPO11-3 functions in DNA replication. AtSPO11-1 accumulates in foci in early G2. At 1 h post-S phase, no foci are observed, but by 3 h a m…	protein_coding	(ATSPO11-1)	(ATSPO11-1)
AT5G37370	-0.427287	AT5G37370.1	encodes a putative splicing factor. Over-expression in yeast and Arabidopsis result in increased tolerance to high salt.	protein_coding	(ATSRL1)	(ATSRL1)
AT5G08335	0.532956	AT5G08335.1	Encodes an isoprenyl cysteine methylatransferase (ICMT) involved in the post-translational processing of proteins that have a C-terminal CaaX box. This protein appears to have higher catalytic activity and a higher transcript expression level than the other ICMT present in Arabidopsis (At5g23320). Analysis of ICMT RNAi lines suggests that this protein is involved in flower and stem development.	protein_coding	(ATSTE14B)	(ATSTE14B);ARABIDOPSIS THALIANA ISOPRENYL CYSTEINE METHYLTRANSFERASE B (ATICMTB);ISOPRENYL CYSTEINE METHYLTRANSFERASE B (ICMTB)
AT4G14790	-0.684504	AT4G14790.1	encodes a nuclear-encoded DExH box RNA helicase, which is localized to mitochondria and whose in vitro ATPase activity is stimulated with mitochondrial RNA.	protein_coding	(ATSUV3)	EMBRYO SAC DEVELOPMENT ARREST 15 (EDA15); (ATSUV3)
AT1G19730	0.648208	AT1G19730.1	encodes a cytosolic thioredoxin that reduces disulfide bridges of target proteins by the reversible formation of a disulfide bridge between two neighboring Cys residues present in the active site. Thioredoxins have been found to regulate a variety of biological reactions in prokaryotic and eukaryotic cells.	protein_coding	(ATTRX4)	THIOREDOXIN H-TYPE 4 (ATH4); (ATTRX4)
AT1G27650	-0.457875	AT1G27650.1	U2 auxiliary factor small subunit. The atU2AF35a protein and its homolog, atU2AF35b, contain most of the conserved domains of hsU2AF35, including the psiRRM, one RS domain, two zinc fingers, and the two regions for interacting with U2AF large subunit. Both proteins lack the stretch of glycines present in human U2AF35. The sequences are overall 83% identical, and each Arabidopsis homolog shows app…	protein_coding	(ATU2AF35A)	(ATU2AF35A)
AT4G36690	-0.889388	AT4G36690.1	ATU2AF65A; FUNCTIONS IN: RNA binding, nucleotide binding, nucleic acid binding; INVOLVED IN: nuclear mRNA splicing, via spliceosome, defense response to bacterium; LOCATED IN: nucleus; EXPRESSED IN: 25 plant structures; EXPRESSED DURING: 15 growth stages; CONTAINS InterPro DOMAIN/s: RNA recognition motif, RNP-1 (InterPro:IPR000504), Nucleotide-binding, alpha-beta plait (InterPro:IPR012677), U2 sn…	protein_coding	(ATU2AF65A)	(ATU2AF65A)
AT4G34720	-0.687133	AT4G34720.1	vacuolar H+-pumping ATPase 16 kDa proteolipid (ava-p1)	protein_coding	(AVA-P1)	(AVA-P1); (ATVHA-C1);VACUOLAR H+-PUMPING ATPASE C1 (VHA-C1)
AT1G15690	-1.69566	AT1G15690.1	Encodes a H(+)-translocating (pyrophosphate-energized) inorganic pyrophosphatase (H(+)-PPase; EC 3.6.1.1) located in the vacuolar membrane. Expression is found in all tissues examined, including meristems and floral organ primordium. Expression is particularly enhanced in pollen, and is repressed by light. Over expression and loss of function phenotypes suggest AVP1 is involved in regulation of a…	protein_coding	(AVP1)	(AVP1);ARABIDOPSIS THALIANA V-PPASE 3 (ATAVP3); (ATAVP1); (AtVHP1;1);FUGU 5 (FUGU5); (AVP-3)
AT4G21390	0.893879	AT4G21390.1	B120; FUNCTIONS IN: protein serine/threonine kinase activity, sugar binding, protein kinase activity, ATP binding; INVOLVED IN: protein amino acid phosphorylation, recognition of pollen; LOCATED IN: plasma membrane; EXPRESSED IN: 13 plant structures; EXPRESSED DURING: 8 growth stages; CONTAINS InterPro DOMAIN/s: Curculin-like (mannose-binding) lectin (InterPro:IPR001480), PAN-2 domain (InterPro:I…	protein_coding	(B120)	(B120)
AT1G79900	-1.17326	AT1G79900.1	encodes a mitochondrial ornithine transporter that exports ornithine from the mitochondria to the cytosol	protein_coding	(BAC2)	(BAC2);RABIDOPSIS MITOCHONDRIAL BASIC AMINO ACID CARRIER 2 (ATMBAC2)
AT3G06850	-1.2001	AT3G06850.1	dihydrolipoamide branched chain acyltransferase	protein_coding	(BCE2)	(BCE2);DARK INDUCIBLE 3 (DIN3); (LTA1)
AT1G66270	-1.03927	AT1G66270.1	BGLU21; FUNCTIONS IN: beta-glucosidase activity, hydrolase activity, hydrolyzing O-glycosyl compounds; INVOLVED IN: cellular response to phosphate starvation, response to salt stress, cellular response to cold, cellular response to salt stress, response to osmotic stress; LOCATED IN: vacuole, membrane; EXPRESSED IN: root, callus, leaf; EXPRESSED DURING: seedling growth; CONTAINS InterPro DOMAIN/s…	protein_coding	(BGLU21)	(BGLU21)
AT3G56970	3.38591	AT3G56970.1	Encodes a member of the basic helix-loop-helix transcription factor family protein.	protein_coding	(BHLH038)	(BHLH038);OBP3-RESPONSIVE GENE 3 (ORG2)
AT3G56980	1.48412	AT3G56980.1	Encodes a member of the basic helix-loop-helix transcription factor protein.	protein_coding	(BHLH039)	(BHLH039);OBP3-RESPONSIVE GENE 3 (ORG3)
AT5G04150	1.41281	AT5G04150.1	BHLH101; FUNCTIONS IN: DNA binding, sequence-specific DNA binding transcription factor activity; INVOLVED IN: regulation of transcription; LOCATED IN: nucleus; EXPRESSED IN: root, leaf; EXPRESSED DURING: LP.04 four leaves visible; CONTAINS InterPro DOMAIN/s: Helix-loop-helix DNA-binding domain (InterPro:IPR001092), Helix-loop-helix DNA-binding (InterPro:IPR011598); BEST Arabidopsis thaliana prote…	protein_coding	(BHLH101)	(BHLH101)
AT3G57090	0.53901	AT3G57090.1	Encodes a protein with similarity to yeast FIS proteins. These membrane anchored proteins bind DRP proteins and function during organelle division. FIS1B is expressed ubiquitously and appears to be involved in peroxisome division.	protein_coding	(BIGYIN)	(BIGYIN);FISSION 1A (FIS1A)
AT5G28540	-0.540477	AT5G28540.1	Encodes the luminal binding protein BiP, an ER-localized member of the HSP70 family. BiP is composed of an N-terminal ATP binding domain and a C-terminal domain that binds to hydrophobic patches on improperly/incompletely folded proteins in an ATP-dependent manner. Involved in polar nuclei fusion during proliferation of endosperm nuclei.	protein_coding	(BIP1)	(BIP1)
AT5G42020	-0.977826	AT5G42020.1	Luminal binding protein (BiP2) involved in polar nuclei fusion during proliferation of endosperm nuclei.	protein_coding	(BIP2)	(BIP2);LUMINAL BINDING PROTEIN (BIP)
AT4G37390	0.444398	AT4G37390.1	Encodes an IAA-amido synthase that conjugates Asp and other amino acids to auxin in vitro. Lines carrying insertions in this gene are hypersensitive to auxin. May function as a negative component in auxin signaling by regulating auxin activity.	protein_coding	(BRU6)	YADOKARI 1 (YDK1); (GH3.2);AUXIN UPREGULATED 3 (AUR3); (GH3-2); (BRU6)
AT2G42380	-0.989882	AT2G42380.2	Encodes a member of the BZIP family of transcription factors. Forms heterodimers with the related protein AtbZIP61. Binds to G-boxes in vitro and is localized to the nucleus in onion epidermal cells.	protein_coding	(BZIP34)	(ATBZIP34); (BZIP34)
AT3G58120	-0.613171	AT3G58120.1	Encodes a member of the BZIP family of transcription factors. Forms heterodimers with the related protein AtbZIP34. Binds to G-boxes in vitro and is localized to the nucleus in onion epidermal cells.	protein_coding	(BZIP61)	(BZIP61); (ATBZIP61)
AT4G02640	0.753552	AT4G02640.2	Encodes a basic leucine zipper (bZIP) transcription factor AtbZIP10. AtbZIP10 shuttles between the nucleus and the cytoplasm. It binds consensus G- and C-box DNA sequences. AtbZIP10 acts antagonistically with LSD1 in both pathogen-induced hypersensitive response and basal defense responses.	protein_coding	(BZO2H1)	(BZO2H1)
AT5G28770	0.504067	AT5G28770.2	bZIP protein BZO2H3 mRNA, partial cds	protein_coding	(BZO2H3)	(BZO2H3)
AT5G14060	-0.58383	AT5G14060.1	lysine-sensitive aspartate kinase	protein_coding	(CARAB-AK-LYS)	(CARAB-AK-LYS)
ATMG00960	-5.31366	ATMG00960.1	Encodes a protein of the mitochondrial membrane which has been shown to be present in a number of unidentified complexes including a 500-KDa complex postulated to have heme lyase activity, in which another protein (AtCCMH, AT1G15220) is also involved. cytochrome c biogenesis orf203.	protein_coding	(CCB203)	(CCB203)
AT5G54290	0.649715	AT5G54290.2	Encodes CcdA, a thylakoid membrane protein required for the transfer of reducing equivalents from stroma to thylakoid lumen.	protein_coding	(CcdA)	(CcdA)
AT1G59510	-0.812577	AT1G59510.1	Encodes CF9.	protein_coding	(CF9)	(CF9)
AT4G34430	0.404799	AT4G34430.4	Member of a small family of SWI3-like genes in Arabidopsis. Referred to as CHB4 in Zhou et al. (2002).	protein_coding	(CHB3)	SWITCH/SUCROSE NONFERMENTING 3D (ATSWI3D); (CHB3)
AT5G14170	-0.922926	AT5G14170.1	CHC1 is predicted to encode a protein that belongs to the chromodomain remodeling complex. Two RNAi knock-down lines have a dwarf phenotype and reduced rates of Agrobacterium-mediated transformation. The low rate of root-mediated transformation rate may result from altered root morphology or reduced root growth rates.	protein_coding	(CHC1)	(CHC1)
AT4G18480	-0.535335	AT4G18480.1	Encodes the CHLI subunit of magnesium chelatase which is required for chlorophyll biosynthesis. All four cysteine residues of the protein form two disulfide bonds (Cys102-Cys193 and Cys354-Cys396) under oxidized conditions but are fully reduced by reduction. It was suggested that the redox state of CHLI is regulated in vivo by the change of the redox environment in the chloroplasts probably via t…	protein_coding	(CHLI1)	(CHLI1);CHLORINA 42 (CH42); (CHLI-1); (CHL11);CHLORINA 42 (CH-42)
AT4G25990	-3.55668	AT4G25990.2	chloroplast import apparatus CIA2-like. CIA2 is a transcription factor which upregulates chloroplast translocon genes	protein_coding	(CIL)	(CIL)
AT1G64720	-0.460293	AT1G64720.1	membrane related protein CP5	protein_coding	(CP5)	(CP5)
AT2G35660	-0.929727	AT2G35660.1	Encodes a member of a novel gene family with homology to known proteins involved in hydroxylation and oxidation of an aromatic ring.	protein_coding	(CTF2A)	(CTF2A)
AT2G29720	0.763496	AT2G29720.1	Encodes CTF2B.	protein_coding	(CTF2B)	(CTF2B)
AT2G33740	0.56643	AT2G33740.2	encodes a copper binding protein that forms tetramers in vitro. Gene is expressed in all tissues examined and protein is localized to the chloroplast.	protein_coding	(CUTA)	(CUTA)
AT1G59650	0.409622	AT1G59650.1	Encodes CW14.	protein_coding	(CW14)	(CW14)
AT3G48690	-0.619317	AT3G48690.1	Encodes a protein with carboxylesterase whose activity was tested using both pNA and 2,4-D-methyl.	protein_coding	(CXE12)	(CXE12);ARABIDOPSIS THALIANA CARBOXYESTERASE 12 (AtCXE12)
AT4G19560	1.45145	AT4G19560.1	CYCT1;2; CONTAINS InterPro DOMAIN/s: Cyclin-like (InterPro:IPR011028), Cyclin-related (InterPro:IPR013763), Transcription regulator cyclin (InterPro:IPR015429), Cyclin, N-terminal (InterPro:IPR006671), Cyclin (InterPro:IPR006670); BEST Arabidopsis thaliana protein match is: Cyclin family protein (TAIR:AT5G45190.1); Has 2418 Blast hits to 2418 proteins in 249 species: Archae - 4; Bacteria - 2; Met…	protein_coding	(CYCT1;2)	(CYCT1;2)
AT4G19600	0.903565	AT4G19600.1	Encodes a cyclin T partner CYCT1;4. Plays important roles in infection with Cauliflower mosaic virus (CaMV).	protein_coding	(CYCT1;4)	(CYCT1;4)
AT3G02720	-0.489759	AT3G02720.1	Class I glutamine amidotransferase-like superfamily protein; FUNCTIONS IN: hydrolase activity, acting on glycosyl bonds; INVOLVED IN: biological_process unknown; LOCATED IN: cellular_component unknown; EXPRESSED IN: 24 plant structures; EXPRESSED DURING: 13 growth stages; CONTAINS InterPro DOMAIN/s: Peptidase C56, PfpI (InterPro:IPR006286), ThiJ/PfpI (InterPro:IPR002818); BEST Arabidopsis thalian…	protein_coding	(DJ1D)	(DJ1D)
AT3G54600	1.11744	AT3G54600.1	Class I glutamine amidotransferase-like superfamily protein; LOCATED IN: endomembrane system; CONTAINS InterPro DOMAIN/s: ThiJ/PfpI (InterPro:IPR002818); BEST Arabidopsis thaliana protein match is: Class I glutamine amidotransferase-like superfamily protein (TAIR:AT2G38860.2); Has 5251 Blast hits to 3173 proteins in 1205 species: Archae - 295; Bacteria - 4620; Metazoa - 9; Fungi - 11; Plants - 12…	protein_coding	(DJ1F)	(DJ1F)
AT3G01420	0.530481	AT3G01420.1	Encodes an alpha-dioxygenase involved in protection against oxidative stress and cell death. Induced in response to Salicylic acid and oxidative stress. Independent of NPR1 in induction by salicylic acid.	protein_coding	(DOX1)	PLANT ALPHA DIOXYGENASE 1 (PADOX-1);ALPHA-DIOXYGENASE 1 (ALPHA-DOX1); (DOX1); (DIOX1)
AT5G02470	0.806989	AT5G02470.1	core cell cycle genes	protein_coding	(DPA)	(DPA)
AT3G44460	-5.30399	AT3G44460.1	basic leucine zipper transcription factor (BZIP67), identical to basic leucine zipper transcription factor GI:18656053 from (Arabidopsis thaliana); identical to cDNA basic leucine zipper transcription factor (atbzip67 gene) GI:18656052. Located in the nucleus and expressed during seed maturation in the cotyledons.	protein_coding	(DPBF2)	BASIC LEUCINE ZIPPER TRANSCRIPTION FACTOR 67 (AtbZIP67); (DPBF2)
AT2G40340	0.771457	AT2G40340.1	Encodes a member of the DREB subfamily A-2 of ERF/AP2 transcription factor family. The protein contains one AP2 domain. There are eight members in this subfamily including DREB2A AND DREB2B that are involved in response to drought.	protein_coding	(DREB2C)	(AtERF48); (DREB2C)
AT2G17200	-0.627857	AT2G17200.1	DSK2; CONTAINS InterPro DOMAIN/s: Heat shock chaperonin-binding (InterPro:IPR006636), Ubiquitin-associated/translation elongation factor EF1B, N-terminal (InterPro:IPR000449), Ubiquitin-associated/translation elongation factor EF1B, N-terminal, eukaryote (InterPro:IPR015940), Ubiquilin (InterPro:IPR015496), Ubiquitin (InterPro:IPR000626), Ubiquitin supergroup (InterPro:IPR019955), UBA-like (Inter…	protein_coding	(DSK2)	(DSK2)
AT1G18100	1.24978	AT1G18100.1	Encodes a member of the FT and TFL1 family of phosphatidylethanolamine-binding proteins. It is expressed in seeds and up-regulated in response to ABA. Loss of function mutants show decreased rate of germination in the presence of ABA. ABA dependent regulation is mediated by both ABI3 and ABI5. ABI5 promotes MFT expression, primarily in the radicle-hypocotyl transition zone and ABI3 suppresses it …	protein_coding	(E12A11)	(E12A11);MOTHER OF FT AND TFL1 (MFT)
AT1G31580	-1.34299	AT1G31580.1	Encodes cell wall protein. ECS1 is not a Xcc750 resistance gene, but the genetic data indicate that ECS1 is linked to a locus influencing resistance to Xcc750.	protein_coding	(ECS1)	(ECS1); (CXC750)
AT3G12400	-0.472088	AT3G12400.1	Mutants of this gene were initially identified because of the trichome morphogenesis phenotype. Those trichomes have multiple nuclei, a defect that turns out not to be restricted to the trichomes but also in all endoreduplicating cell types. This gene encodes a ubiquitin-binding protein with sequence similarities with yeast proteins that are components of the ESCRTI-III complexes. The Arabidopsis…	protein_coding	(ELC)	(ELC); (ATELC)
AT2G37640	-1.09528	AT2G37640.1	member of Alpha-Expansin Gene Family. Naming convention from the Expansin Working Group (Kende et al, 2004. Plant Mol Bio). Involved in the formation of nematode-induced syncytia in roots of Arabidopsis thaliana.	protein_coding	(EXP3)	(EXP3);ARABIDOPSIS THALIANA EXPANSIN A3 (ATEXPA3);EXPANSIN 3 (ATEXP3); (ATHEXP ALPHA 1.9)
AT3G54650	-0.708916	AT3G54650.1	FBL17; FUNCTIONS IN: ubiquitin-protein ligase activity; INVOLVED IN: generative cell mitosis, seed development, embryo development, ubiquitin-dependent protein catabolic process, pollen development; LOCATED IN: chloroplast; EXPRESSED IN: 21 plant structures; EXPRESSED DURING: 12 growth stages; CONTAINS InterPro DOMAIN/s: F-box domain, cyclin-like (InterPro:IPR001810); Has 1738 Blast hits to 1195 …	protein_coding	(FBL17)	(FBL17)
AT1G60950	-0.708939	AT1G60950.1	encodes a major leaf ferredoxin	protein_coding	(FED A)	FERREDOXIN 2 (ATFD2); (FED A)
AT5G55000	0.843497	AT5G55000.2	FH protein interacting protein FIP2	protein_coding	(FIP2)	(FIP2)
AT3G11750	0.729141	AT3G11750.1	Encodes an enzyme that can act as a aldolase or an epimerase for 7,8-dihydroneopterin and 7,8-dihydromonapterin in vitro. It is likely to act in tetrahydrofolate biosynthesis in vivo.	protein_coding	(FOLB1)	(FOLB1)
AT5G62980	0.443134	AT5G62980.1	Encodes an enzyme that can act as a aldolase or an epimerase for 7,8-dihydroneopterin and 7,8-dihydromonapterin in vitro. It is likely to act in folate biosynthesis as a homooctamer in vivo.	protein_coding	(FOLB2)	(FOLB2)
AT2G43410	-0.559886	AT2G43410.2	FPA is a gene that regulates flowering time in Arabidopsis via a pathway that is independent of daylength (the autonomous pathway). Mutations in FPA result in extremely delayed flowering. Double mutants with FCA have reduced fertility and single/double mutants have defects in siRNA mediated chromatin silencing.	protein_coding	(FPA)	(FPA)
AT2G36250	-0.388431	AT2G36250.1	Encodes one of two FtsZ proteins, tubulin-like proteins, in Arabidopsis. It is involved in chloroplast division.	protein_coding	(FTSZ2-1)	(ATFTSZ2-1); (FTSZ2-1)
AT4G34260	-0.885122	AT4G34260.1	FUC95A; FUNCTIONS IN: 1,2-alpha-L-fucosidase activity; INVOLVED IN: biological_process unknown; LOCATED IN: endomembrane system; EXPRESSED IN: 22 plant structures; EXPRESSED DURING: 13 growth stages; CONTAINS InterPro DOMAIN/s: Six-hairpin glycosidase-like (InterPro:IPR008928), Uncharacterised conserved protein UCP007663 (InterPro:IPR016518); Has 1349 Blast hits to 1316 proteins in 300 species: A…	protein_coding	(FUC95A)	ALTERED XYLOGLUCAN 8 (AXY8); (FUC95A)
AT2G19520	-0.749181	AT2G19520.1	Controls flowering.	protein_coding	(FVE)	(FVE); (ACG1); (ATMSI4); (NFC4); (NFC04);MULTICOPY SUPPRESSOR OF IRA1 4 (MSI4)
AT5G13480	-1.18661	AT5G13480.2	Encodes a protein with similarity to yeast Pfs2p, an mRNA processing factor. Involved in regulation of flowering time; affects FCA mRNA processing. Homozygous mutants are late flowering, null alleles are embryo lethal.	protein_coding	(FY)	(FY)
AT3G12570	-0.400711	AT3G12570.1	FYD; LOCATED IN: chloroplast envelope; EXPRESSED IN: 23 plant structures; EXPRESSED DURING: 15 growth stages; BEST Arabidopsis thaliana protein match is: HSP20-like chaperones superfamily protein (TAIR:AT2G37570.1); Has 108 Blast hits to 106 proteins in 15 species: Archae - 0; Bacteria - 0; Metazoa - 0; Fungi - 0; Plants - 108; Viruses - 0; Other Eukaryotes - 0 (source: NCBI BLink).	protein_coding	(FYD)	(FYD)
AT3G51820	-0.63797	AT3G51820.1	Encodes a protein with chlorophyll synthase activity. This enzyme has been shown to perform the esterification of chlorophyllide (a and b), the last step of chlorophyll biosynthesis. Although it can use either geranylgeranyl pyrophosphate (GGPP) or phytyl pyrophosphate (PhyPP) as substrates, the esterification reaction was faster with GGPP than with PhyPP.	protein_coding	(G4)	(ATG4);PIGMENT DEFECTIVE 325 (PDE325); (CHLG); (G4)
AT3G06580	0.385894	AT3G06580.1	Encodes a protein with galactose kinase activity. The gene was shown to complement the yeast Agal1 mutant defective in the galactokinase gene GAL1.	protein_coding	(GALK)	(GALK);GALACTOSE KINASE 1 (GAL1)
AT1G17890	-0.565358	AT1G17890.1	GER2; FUNCTIONS IN: coenzyme binding, binding, catalytic activity; INVOLVED IN: GDP-L-fucose biosynthetic process, cellular metabolic process, metabolic process; LOCATED IN: cellular_component unknown; EXPRESSED IN: 23 plant structures; EXPRESSED DURING: 13 growth stages; CONTAINS InterPro DOMAIN/s: NAD-dependent epimerase/dehydratase (InterPro:IPR001509), NAD(P)-binding domain (InterPro:IPR01604…	protein_coding	(GER2)	(GER2)
AT2G14960	-1.18387	AT2G14960.1	encodes a protein similar to IAA-amido synthases. Lines carrying an insertion in this gene are hypersensitive to auxin.	protein_coding	(GH3.1)	(GH3.1)
AT1G28130	0.718849	AT1G28130.1	encodes an IAA-amido synthase that conjugates Asp and other amino acids to auxin in vitro. Lines carrying insertions in this gene are hypersensitive to auxin.	protein_coding	(GH3.17)	(GH3.17)
AT2G23170	0.449831	AT2G23170.1	encodes an IAA-amido synthase that conjugates Asp and other amino acids to auxin in vitro.	protein_coding	(GH3.3)	(GH3.3)
AT2G41540	0.736377	AT2G41540.1	Encodes a protein with NAD-dependent glycerol-3-phosphate (G3P) dehydrogenase which was shown to complement an Escherichia coli strain: BB20-14, auxotrophic for glycerol/G3P due to a loss-of-function mutation in the gpsA gene.	protein_coding	(GPDHC1)	(GPDHC1)
AT1G28480	0.690725	AT1G28480.1	Encodes GRX480, a member of the glutaredoxin family that regulates protein redox state. GRX480 interacts with TGA factors and suppresses JA-responsive PDF1.2 transcription. GRX480 transcription is SA-inducible and requires NPR1. Maybe involved in SA/JA cross-talk.	protein_coding	(GRX480)	(roxy19); (GRX480)
AT5G61840	-0.482525	AT5G61840.1	GUT1; CONTAINS InterPro DOMAIN/s: Exostosin-like (InterPro:IPR004263); BEST Arabidopsis thaliana protein match is: Exostosin family protein (TAIR:AT1G27440.1); Has 30201 Blast hits to 17322 proteins in 780 species: Archae - 12; Bacteria - 1396; Metazoa - 17338; Fungi - 3422; Plants - 5037; Viruses - 0; Other Eukaryotes - 2996 (source: NCBI BLink).	protein_coding	(GUT1)	(GUT1)
AT2G31250	0.904945	AT2G31250.1	HEMA3; FUNCTIONS IN: glutamyl-tRNA reductase activity, NADP or NADPH binding, binding, shikimate 5-dehydrogenase activity, catalytic activity; INVOLVED IN: porphyrin biosynthetic process; LOCATED IN: chloroplast, cytoplasm; EXPRESSED IN: flower, pollen tube; EXPRESSED DURING: 4 anthesis; CONTAINS InterPro DOMAIN/s: Quinate/shikimate 5-dehydrogenase/glutamyl-tRNA reductase (InterPro:IPR006151), Te…	protein_coding	(HEMA3)	(HEMA3)
AT1G69740	-0.489695	AT1G69740.1	Encodes a putative 5-aminolevulinate dehydratase involved in chlorophyll biosynthesis.	protein_coding	(HEMB1)	(HEMB1)
AT1G44318	-1.41012	AT1G44318.1	hemb2; FUNCTIONS IN: porphobilinogen synthase activity, catalytic activity, metal ion binding; INVOLVED IN: porphyrin biosynthetic process; EXPRESSED IN: root; CONTAINS InterPro DOMAIN/s: Aldolase-type TIM barrel (InterPro:IPR013785), Tetrapyrrole biosynthesis, porphobilinogen synthase (InterPro:IPR001731); BEST Arabidopsis thaliana protein match is: Aldolase superfamily protein (TAIR:AT1G69740.2…	protein_coding	(hemb2)	(hemb2)
AT3G14930	-0.876979	AT3G14930.1	HEME1; FUNCTIONS IN: uroporphyrinogen decarboxylase activity; INVOLVED IN: response to cadmium ion; LOCATED IN: chloroplast stroma, chloroplast; EXPRESSED IN: 23 plant structures; EXPRESSED DURING: 14 growth stages; CONTAINS InterPro DOMAIN/s: Uroporphyrinogen decarboxylase HemE (InterPro:IPR006361), Uroporphyrinogen decarboxylase (URO-D) (InterPro:IPR000257); BEST Arabidopsis thaliana protein ma…	protein_coding	(HEME1)	(HEME1)
AT4G03205	-1.8254	AT4G03205.2	hemf2; FUNCTIONS IN: coproporphyrinogen oxidase activity; INVOLVED IN: oxidation reduction, porphyrin biosynthetic process; LOCATED IN: chloroplast; EXPRESSED IN: 9 plant structures; EXPRESSED DURING: 6 growth stages; CONTAINS InterPro DOMAIN/s: Coproporphyrinogen III oxidase (InterPro:IPR001260); BEST Arabidopsis thaliana protein match is: Coproporphyrinogen III oxidase (TAIR:AT1G03475.1); Has 4…	protein_coding	(hemf2)	(hemf2)
AT5G14220	0.451282	AT5G14220.1	Encodes PPO2, a putative protoporphyrinogen oxidase based on sequence homology. Also known as MEE61 (maternal effect embryo arrest 61). mee61 mutant shows arrested endosperm development.	protein_coding	(hemg2)	(PPO2); (hemg2);MATERNAL EFFECT EMBRYO ARREST 61 (MEE61)
AT5G02490	-1.63592	AT5G02490.1	Heat shock protein 70 (Hsp 70) family protein; FUNCTIONS IN: protein binding; INVOLVED IN: protein folding, response to cadmium ion, response to heat, response to bacterium; LOCATED IN: cytosol, cell wall, plasma membrane; EXPRESSED IN: 19 plant structures; EXPRESSED DURING: 10 growth stages; CONTAINS InterPro DOMAIN/s: Heat shock protein 70, conserved site (InterPro:IPR018181), Heat shock protei…	protein_coding	(Hsp70-2)	(AtHsp70-2); (Hsp70-2)
AT3G48870	-1.15546	AT3G48870.1	Encodes a nuclear encoded protein with similarity to Clpa regulatory subunit of CLP protease complex. The protein is localized to the chloroplast stroma. May function redundantly with TIC complex in chloroplast protein import.	protein_coding	(HSP93-III)	(ATCLPC);CLPC2 (ClpC2); (HSP93-III); (ATHSP93-III)
AT1G49620	1.48041	AT1G49620.1	Kip-related protein (KRP) gene, encodes CDK (cyclin-dependent kinase) inhibitor (CKI), negative regulator of cell division. A member of seven KRP genes found in Arabidopsis thaliana. Differential expression patterns for distinct KRPs were revealed by in situ hybridization. Binds to D type cyclins and may inhibit cell cycle.	protein_coding	(ICK5)	KIP-RELATED PROTEIN 7 (KRP7); (ICK5); (ICN6)
AT2G35230	-0.997728	AT2G35230.1	Contains a plant-specific VQ motif. Involved in endosperm growth and seed size determination. IKU1 is expressed in the early endosperm and its progenitor, the central cell.IKU1 interacts with MINI3 in the yeast two-hybrid system.	protein_coding	(IKU1)	(IKU1);HAIKU1 (IKU1)
AT3G44110	-0.548135	AT3G44110.1	homologous to the co-chaperon DNAJ protein from E coli	protein_coding	(J3)	(J3); (ATJ);DNAJ HOMOLOGUE 3 (ATJ3)
AT1G80920	1.16562	AT1G80920.1	A nuclear encoded soluble protein found in the chloroplast stroma.	protein_coding	(J8)	(J8); (AtJ8);TRANSLOCON AT THE OUTER ENVELOPE MEMBRANE OF CHLOROPLASTS 12 (AtToc12);TRANSLOCON AT THE OUTER ENVELOPE MEMBRANE OF CHLOROPLASTS 12 (Toc12)
AT1G23760	-1.28319	AT1G23760.1	Encodes aromatic rich glycoprotein JP630.	protein_coding	(JP630)	POLYGALACTURONASE 3 (PG3); (JP630)
AT4G10920	1.14541	AT4G10920.1	Transcriptional co-activator. Forms homodimers or heterodimers with the kiwi protein. Both proteins are involved in gene activation during pathogen defense and plant development.	protein_coding	(KELP)	(KELP)
AT5G15960	0.978571	AT5G15960.1	cold and ABA inducible protein kin1, possibly functions as an anti-freeze protein. Transcript level of this gene is induced by cold, ABA, dehydration and osmoticum (mannitol). However, protein activity of GUS fused to the promoter of this gene is inhibited by cold treatment, suggesting an inhibition of the protein by increased transcript level.	protein_coding	(KIN1)	(KIN1)
AT5G15970	-0.887843	AT5G15970.1	Encodes a gene that can be induced by cold and abscisic acid and may be involved in cold acclimation and salt tolerance.	protein_coding	(KIN2)	(KIN2);COLD-RESPONSIVE 6.6 (COR6.6); (AtCor6.6)
AT1G48050	0.600753	AT1G48050.1	Ku80 and ku70 form the heterodimer complex Ku, required for proper maintenance of the telomeric C strand. Ku regulates the extension of the telomeric G strand. Interacts with WEX, and this interaction stimulates the WEX exonuclease activity. Binds double stranded DNA breaks as a heterodimer with Ku70, involved in non-homologous end joining repair. Mutants are defective in T-DNA integration. Over …	protein_coding	(KU80)	ARABIDOPSIS THALIANA KU80 HOMOLOG (ATKU80); (KU80)
AT4G17600	-0.561289	AT4G17600.1	Encodes Lil3:1 (light-harvesting-like) protein. Belongs to the Lhc super-gene family encodes the light-harvesting chlorophyll a/b-binding (LHC) proteins that constitute the antenna system of the photosynthetic apparatus. A generic LHC motif is present in Lil3:1.	protein_coding	(LIL3:1)	(LIL3:1)
AT5G47110	-0.565198	AT5G47110.1	Chlorophyll A-B binding family protein; FUNCTIONS IN: molecular_function unknown; INVOLVED IN: photosynthesis, light harvesting; LOCATED IN: chloroplast thylakoid membrane, chloroplast; EXPRESSED IN: 22 plant structures; EXPRESSED DURING: 13 growth stages; BEST Arabidopsis thaliana protein match is: Chlorophyll A-B binding family protein (TAIR:AT4G17600.1); Has 86 Blast hits to 86 proteins in 29 …	protein_coding	(LIL3:2)	(LIL3:2)
AT3G22400	-0.49708	AT3G22400.1	Encodes lipoxygenase5 (LOX5). LOX5 activity in roots facilitates green peach aphid colonization of Arabidopsis foliage by promoting green peach aphid feeding from sieve element and water consumption from xylem.	protein_coding	(LOX5)	ARABIDOPSIS THALIANA LIPOXYGENASE 5 (ATLOX5); (LOX5)
AT4G29540	-0.716981	AT4G29540.2	Encodes a UDP-N-acetylglucosamine acyltransferase.	protein_coding	(LPXA)	(ATLPXA); (LPXA)
AT1G32080	-0.773006	AT1G32080.1	Encodes a plant LrgAB/CidAB gene localized to the chloroplast envelope that is involved in chloroplast development, carbon partitioning and leaf senescence. The gene may have evolved from gene fusion of bacterial lrgA and lrgB.	protein_coding	(LrgB)	(AtLrgB); (LrgB)
AT5G16590	-0.514621	AT5G16590.1	Leucine-rich repeat protein kinase family protein; FUNCTIONS IN: protein serine/threonine kinase activity, kinase activity, ATP binding; INVOLVED IN: protein amino acid phosphorylation, transmembrane receptor protein tyrosine kinase signaling pathway, response to symbiotic fungus; LOCATED IN: plasma membrane, membrane, plant-type cell wall; EXPRESSED IN: 24 plant structures; EXPRESSED DURING: 13 …	protein_coding	(LRR1)	(LRR1);LEUCINE RICH REPEAT PROTEIN 1 (LRR1)
AT3G25860	-1.1718	AT3G25860.1	Nuclear encoded dihydrolipoamide S-acetyltransferase (LTA2) that encodes teh Pyruvate Decarboxylase E2 subunit. Mutant has embryo defect.	protein_coding	(LTA2)	PLASTID E2 SUBUNIT OF PYRUVATE DECARBOXYLASE (PLE2); (LTA2)
ATMG00520	-2.81162	ATMG00520.1	hypothetical protein	protein_coding	(MATR)	(MATR)
AT1G03090	-0.441288	AT1G03090.2	MCCA is the biotinylated subunit of the dimer MCCase, which is involved in leucine degradation. Both subunits are nuclear coded and the active enzyme is located in the mitochondrion.	protein_coding	(MCCA)	(MCCA)
AT5G41910	0.414812	AT5G41910.1	MED10A; FUNCTIONS IN: RNA polymerase II transcription mediator activity; INVOLVED IN: regulation of transcription from RNA polymerase II promoter; LOCATED IN: mediator complex; CONTAINS InterPro DOMAIN/s: Mediator complex, subunit Med10 (InterPro:IPR019145); BEST Arabidopsis thaliana protein match is: Mediator complex, subunit Med10 (TAIR:AT1G26665.1); Has 1807 Blast hits to 1807 proteins in 277 …	protein_coding	(MED10A)	(MED10A)
AT1G07950	0.393052	AT1G07950.1	MED22B; FUNCTIONS IN: RNA polymerase II transcription mediator activity; INVOLVED IN: regulation of transcription from RNA polymerase II promoter; LOCATED IN: mediator complex; CONTAINS InterPro DOMAIN/s: Mediator complex, subunit Med22 (InterPro:IPR009332); BEST Arabidopsis thaliana protein match is: Surfeit locus protein 5 subunit 22 of Mediator complex (TAIR:AT1G16430.1); Has 245 Blast hits to…	protein_coding	(MED22B)	(MED22B)
AT5G19910	-0.425205	AT5G19910.2	MED31; FUNCTIONS IN: RNA polymerase II transcription mediator activity; INVOLVED IN: regulation of transcription; LOCATED IN: mediator complex; EXPRESSED IN: 22 plant structures; EXPRESSED DURING: 12 growth stages; CONTAINS InterPro DOMAIN/s: Mediator complex, subunit Med31 (InterPro:IPR008831).	protein_coding	(MED31)	(MED31)
AT3G21350	-0.502737	AT3G21350.2	MED6; FUNCTIONS IN: RNA polymerase II transcription mediator activity; INVOLVED IN: regulation of transcription from RNA polymerase II promoter; LOCATED IN: mediator complex; EXPRESSED IN: 22 plant structures; EXPRESSED DURING: 13 growth stages; CONTAINS InterPro DOMAIN/s: Mediator complex, subunit Med6 (InterPro:IPR007018), Mediator complex, subunit Med6, metazoa/plant (InterPro:IPR016820); Has …	protein_coding	(MED6)	(MED6)
AT1G55080	1.0207	AT1G55080.1	MED9; BEST Arabidopsis thaliana protein match is: unknown protein (TAIR:AT1G29580.1); Has 67203 Blast hits to 25757 proteins in 1293 species: Archae - 12; Bacteria - 4374; Metazoa - 24340; Fungi - 7940; Plants - 5927; Viruses - 273; Other Eukaryotes - 24337 (source: NCBI BLink).	protein_coding	(MED9)	(MED9)
AT5G24020	-0.519764	AT5G24020.1	Encodes a Ca2+ dependent ATPase required for correct positioning of the chloroplast division apparatus. Its ATPase activity is stimulated by AtMinE1, a topological specificity factor.	protein_coding	(MIND)	(MIND); (ATMIND1);ACCUMULATION AND REPLICATION OF CHLOROPLASTS 11 (ARC11)
AT4G02600	0.468769	AT4G02600.1	A member of a large family of seven-transmembrane domain proteins specific to plants, homologs of the barley mildew resistance locus o (MLO) protein. The Arabidopsis genome contains 15 genes encoding MLO proteins, with localization in plasma membrane. Phylogenetic analysis revealed four clades of closely-related AtMLO genes. ATMLO1 belongs to the clade II, with ATMLO13 and ATMLO15. The gene is ex…	protein_coding	(MLO1)	MILDEW RESISTANCE LOCUS O 1 (ATMLO1); (MLO1)
AT5G05500	-1.50316	AT5G05500.1	Pollen Ole e 1 allergen and extensin family protein; FUNCTIONS IN: molecular_function unknown; INVOLVED IN: biological_process unknown; LOCATED IN: endomembrane system; EXPRESSED IN: root; CONTAINS InterPro DOMAIN/s: Pollen Ole e 1 allergen/extensin (InterPro:IPR006041); BEST Arabidopsis thaliana protein match is: Pollen Ole e 1 allergen and extensin family protein (TAIR:AT2G34700.1); Has 30201 B…	protein_coding	(MOP10)	(MOP10)
AT3G02090	-0.865402	AT3G02090.2	MPPBETA; FUNCTIONS IN: metalloendopeptidase activity, zinc ion binding; INVOLVED IN: proteolysis; LOCATED IN: in 11 components; EXPRESSED IN: 27 plant structures; EXPRESSED DURING: 17 growth stages; CONTAINS InterPro DOMAIN/s: Peptidase M16, zinc-binding site (InterPro:IPR001431), Peptidase M16, C-terminal (InterPro:IPR007863), Peptidase M16, N-terminal (InterPro:IPR011765), Metalloenzyme, LuxS/M…	protein_coding	(MPPBETA)	(MPPBETA)
AT3G61940	0.905857	AT3G61940.1	member of Zinc transporter (ZAT) family	protein_coding	(MTPA1)	(ATMTPA1); (MTPA1)
AT1G63680	-0.647669	AT1G63680.1	Encodes AtMurE, a homolog of the bacterial MurE that catalyze the ATP-dependent formation of UDP-N-acetylmuramic acid-tripeptide in bacterial peptidoglycan biosynthesis. Localized to plastids. AtMurE is involved in chloroplast biogenesis.	protein_coding	(MURE)	ALBINO OR PALE-GREEN 13 (APG13); (MURE);PIGMENT DEFECTIVE EMBRYO 316 (PDE316); (ATMURE)
AT5G56110	1.55156	AT5G56110.1	Encodes a member of the R2R3 MYB transcription factor gene family that is required for anther development by regulation tapetum development, callose dissolution and exine formation. It acts upstream of MS2.	protein_coding	(MYB80)	MYB DOMAIN PROTEIN 103 (AtMYB103);ARABIDOPSIS THALIANA MYB DOMAIN PROTEIN 80 (ATMYB80); (ATMYB103);MYB DOMAIN PROTEIN 103 (MYB103);MALE STERILE 188 (MS188); (MYB80)
AT2G40970	-0.528936	AT2G40970.1	MYBC1; CONTAINS InterPro DOMAIN/s: Homeodomain-like (InterPro:IPR009057), Myb, DNA-binding (InterPro:IPR014778), HTH transcriptional regulator, Myb-type, DNA-binding (InterPro:IPR017930), Myb-like DNA-binding domain, SHAQKYF class (InterPro:IPR006447), Homeodomain-related (InterPro:IPR012287); BEST Arabidopsis thaliana protein match is: Homeodomain-like superfamily protein (TAIR:AT3G10760.1); Has…	protein_coding	(MYBC1)	(MYBC1)
AT1G32640	0.513652	AT1G32640.1	Encodes a MYC-related transcriptional activator with a typical DNA binding domain of a basic helix-loop-helix leucine zipper motif. Binds to an extended G-Box promoter motif and interacts with Jasmonate ZIM-domain proteins. Its transcription is induced by dehydration stress and ABA treatment. Negative regulator of blue light?mediated photomorphogenic growth and blue and far-red-light?regulated ge…	protein_coding	(MYC2)	(ZBF1); (MYC2);JASMONATE INSENSITIVE 1 (JIN1);JASMONATE INSENSITIVE 1 (JAI1); (RD22BP1); (ATMYC2)
AT4G17880	1.36626	AT4G17880.1	MYC4 is a JAZ-interacting transcription factor that act together with MYC2 and MYC3 to activate JA-responses.	protein_coding	(MYC4)	(MYC4)
AT3G04030	1.89442	AT3G04030.3	Homeodomain-like superfamily protein; FUNCTIONS IN: sequence-specific DNA binding transcription factor activity; INVOLVED IN: regulation of transcription; EXPRESSED IN: 9 plant structures; EXPRESSED DURING: 4 anthesis, 4 leaf senescence stage, petal differentiation and expansion stage; CONTAINS InterPro DOMAIN/s: Homeodomain-like (InterPro:IPR009057), Myb, DNA-binding (InterPro:IPR014778), Myb-li…	protein_coding	(MYR2)	(MYR2)
AT2G22770	0.388821	AT2G22770.1	regulates the development of ER bodies. also involves in response to the endophytic fungus Piriformospora indica.	protein_coding	(NAI1)	(NAI1)
AT3G15950	0.860362	AT3G15950.1	Similar to TSK-associating protein 1 (TSA1), contains 10 EFE repeats, a novel repeat sequence unique to plants. Expressed preferentially in the roots.Protein is localized to ER bodies- an endoplasmic reticulum derived structure. Loss of function mutations lack ER bodies.	protein_coding	(NAI2)	(NAI2)
AT5G02290	0.92698	AT5G02290.1	Encodes a candidate protein kinase NAK that is similar to the oncogenes met and abl.	protein_coding	(NAK)	(NAK)
AT5G04370	0.941695	AT5G04370.2	A member of the Arabidopsis SABATH methyltransferase gene family. Encodes NAMT1, a methyltransferase that methylates nicotinic acid.	protein_coding	(NAMT1)	(NAMT1)
AT2G28250	0.822581	AT2G28250.1	NCRK; CONTAINS InterPro DOMAIN/s: Protein kinase, ATP binding site (InterPro:IPR017441), Protein kinase, catalytic domain (InterPro:IPR000719), Serine/threonine-protein kinase-like domain (InterPro:IPR017442), Protein kinase-like domain (InterPro:IPR011009), Serine/threonine-protein kinase, active site (InterPro:IPR008271); BEST Arabidopsis thaliana protein match is: Protein kinase superfamily pr…	protein_coding	(NCRK)	(NCRK)
ATCG01100	-2.06848	ATCG01100.1	NADH dehydrogenase ND1	protein_coding	(NDHA)	(NDHA)
ATCG00890	-1.82047	ATCG00890.1	NADH dehydrogenase ND2	protein_coding	(NDHB.1)	(NDHB.1)
ATCG01250	-2.34772	ATCG01250.1	NADH dehydrogenase ND2	protein_coding	(NDHB.2)	(NDHB.2)
ATCG00440	-2.4841	ATCG00440.1	Encodes NADH dehydrogenase D3 subunit of the chloroplast NAD(P)H dehydrogenase complex	protein_coding	(NDHC)	(NDHC)
ATCG01050	-2.27343	ATCG01050.1	Represents a plastid-encoded subunit of a NAD(P)H dehydrogenase complex. Its mRNA is edited at four positions. Translation data is not available for this gene.	protein_coding	(NDHD)	(NDHD)
ATCG01070	-2.16712	ATCG01070.1	NADH dehydrogenase ND4L	protein_coding	(NDHE)	(NDHE)
ATCG01010	-2.71006	ATCG01010.1	Chloroplast encoded NADH dehydrogenase unit.	protein_coding	(NDHF)	(NDHF)
ATCG01080	-2.2887	ATCG01080.1	NADH dehydrogenase ND6	protein_coding	(NDHG)	(NDHG)
ATCG01090	-2.28143	ATCG01090.1	Encodes subunit of the chloroplast NAD(P)H dehydrogenase complex	protein_coding	(NDHI)	(NDHI)
AT5G02130	1.04574	AT5G02130.1	mutant has Growth rate reduction, increased salt sensitivity; Putative Kinesin Light Chain	protein_coding	(NDP1)	(NDP1)
AT5G55850	0.488367	AT5G55850.2	NOI protein	protein_coding	(NOI)	(NOI)
AT4G21710	-0.442623	AT4G21710.1	Encodes the unique second-largest subunit of DNA-dependent RNA polymerase II; the ortholog of budding yeast RPB2 and a homolog of the E. coli RNA polymerase beta subunit.	protein_coding	(NRPB2)	(NRPB2); (RPB2);EMBRYO DEFECTIVE 1989 (EMB1989)
AT5G09920	1.04273	AT5G09920.1	Non-catalytic subunit specific to DNA-dependent RNA polymerase II; the ortholog of budding yeast RPB4)	protein_coding	(NRPB4)	(RPB15.9); (ATRPB15.9); (RPB15.9.9); (NRPB4)
AT3G22320	0.922711	AT3G22320.1	Non-catalytic subunit common to DNA-dependent RNA polymerases I, II, III and IV; homologous to budding yeast RPB5.	protein_coding	(NRPB5)	(ATRPABC24.3); (NRPD5); (NRPB5);RNA POLYMERASE II FIFTH LARGEST SUBUNIT, A (RPB5A)
AT5G51940	1.0163	AT5G51940.1	One of two highly similar proteins that can serve as a non-catalytic subunit of nuclear DNA-dependent RNA polymerases II, IV and V; homologous to budding yeast RPB6 and the E. coli RNA polymerase omega subunit. Probably redundant with At2g04630.	protein_coding	(NRPB6A)	(NRPE6A); (NRPB6A); (NRPD6A)
AT2G04630	0.768341	AT2G04630.1	One of two highly similar proteins that can serve as a non-catalytic subunit of nuclear DNA-dependent RNA polymerases II and V; homologous to budding yeast RPB6 and the E. coli RNA polymerase omega subunit. Probably redundant with At5g51940.	protein_coding	(NRPB6B)	(NRPB6B); (NRPE6B)
AT5G59180	0.601711	AT5G59180.1	Non-catalytic subunit specific to DNA-directed RNA polymerase II; the ortholog of budding yeast RPB7	protein_coding	(NRPB7)	(NRPB7)
AT3G16980	1.62505	AT3G16980.1	One of two highly similar, non-catalytic subunits common to nuclear DNA-directed RNA polymerases II, IV and V; homologous to budding yeast RPB9. Appears to be redundant with At4g16265	protein_coding	(NRPB9A)	(NRPB9A); (NRPE9A); (NRPD9A)
AT3G22900	0.587164	AT3G22900.1	Non-catalytic subunit specific to DNA-directed RNA polymerase IV; homologous to budding yeast RPB7	protein_coding	(NRPD7)	(NRPD7)
AT3G57080	1.14647	AT3G57080.1	Non-catalytic subunit unique to Nuclear DNA-dependent RNA polymerase V; homologous to budding yeast RPB5.	protein_coding	(NRPE5)	RNA POLYMERASE II FIFTH LARGEST SUBUNIT, B (RPB5B); (NRPE5)
AT4G14660	0.766001	AT4G14660.1	Non-catalytic subunit specific to DNA-directed RNA polymerase V; homologous to budding yeast RPB7	protein_coding	(NRPE7)	(NRPE7)
AT4G17300	-0.732985	AT4G17300.1	Asparaginyl-tRNA synthetase protein involved in amino acid activation/protein synthesis.	protein_coding	(NS1)	(NS1); (ATNS1);OVULE ABORTION 8 (OVA8)
AT3G19830	-0.612842	AT3G19830.1	NTMC2T5.2; FUNCTIONS IN: molecular_function unknown; INVOLVED IN: biological_process unknown; LOCATED IN: chloroplast; CONTAINS InterPro DOMAIN/s: Protein of unknown function DUF2404, transmembrane (InterPro:IPR019411), C2 membrane targeting protein (InterPro:IPR018029), C2 calcium/lipid-binding domain, CaLB (InterPro:IPR008973), C2 calcium-dependent membrane targeting (InterPro:IPR000008); BEST …	protein_coding	(NTMC2T5.2)	(NTMC2T5.2); (NTMC2TYPE5.2)
AT1G53590	1.14528	AT1G53590.1	NTMC2T6.1; LOCATED IN: plasma membrane, vacuole; EXPRESSED IN: 23 plant structures; EXPRESSED DURING: 13 growth stages; CONTAINS InterPro DOMAIN/s: C2 membrane targeting protein (InterPro:IPR018029), C2 calcium/lipid-binding domain, CaLB (InterPro:IPR008973), C2 calcium-dependent membrane targeting (InterPro:IPR000008); BEST Arabidopsis thaliana protein match is: Calcium-dependent lipid-binding (…	protein_coding	(NTMC2T6.1)	(NTMC2T6.1); (NTMC2TYPE6.1)
AT4G12720	0.477382	AT4G12720.4	Encodes a protein with ADP-ribose hydrolase activity. Negatively regulates EDS1-conditioned plant defense and programmed cell death.	protein_coding	(NUDT7)	(NUDT7);GROWTH FACTOR GENE 1 (GFG1);ARABIDOPSIS THALIANA NUDIX HYDROLASE HOMOLOG 7 (AtNUDT7)
AT3G10650	-0.893376	AT3G10650.1	Encodes a nucleoporin involved in mRNA export from the nucleus. It is also involved in the regulation of nuclear morphology.	protein_coding	(NUP1)	ECTOPIC EXPRESSION OF SEED STORAGE PROTEINS 1 (ESSP1); (AtNUP1); (NUP1); (AtTHP1)
AT1G74930	0.643614	AT1G74930.1	encodes a member of the DREB subfamily A-5 of ERF/AP2 transcription factor family. The protein contains one AP2 domain. There are 15 members in this subfamily including RAP2.1, RAP2.9 and RAP2.10.	protein_coding	(ORA47)	(ORA47)
ATMG01130	-2.98687	ATMG01130.1	hypothetical protein	protein_coding	(ORF106F)	(ORF106F)
ATMG00030	-1.4195	ATMG00030.1	hypothetical protein	protein_coding	(ORF107A)	(ORF107A)
ATMG00200	-6.10362	ATMG00200.1	hypothetical protein	protein_coding	(ORF107B)	(ORF107B)
ATMG00490	-5.09463	ATMG00490.1	hypothetical protein	protein_coding	(ORF107C)	(ORF107C)
ATMG01040	-5.62819	ATMG01040.1	hypothetical protein	protein_coding	(ORF107F)	(ORF107F)
ATMG01330	-1.45388	ATMG01330.1	hypothetical protein	protein_coding	(ORF107H)	(ORF107H)
ATMG00530	-1.32712	ATMG00530.1	hypothetical protein	protein_coding	(ORF109)	(ORF109)
ATMG01370	-1.15094	ATMG01370.1	hypothetical protein	protein_coding	(ORF111D)	(ORF111D)
ATMG00500	-4.18979	ATMG00500.1	hypothetical protein	protein_coding	(ORF141)	(ORF141)
ATMG00300	-5.31366	ATMG00300.1	hypothetical protein	protein_coding	(ORF145A)	(ORF145A)
ATMG01350	-4.31349	ATMG01350.1	hypothetical protein	protein_coding	(ORF145C)	(ORF145C)
ATMG00660	-2.17619	ATMG00660.1	hypothetical protein	protein_coding	(ORF149)	(ORF149)
ATMG01020	-2.26823	ATMG01020.1	hypothetical protein	protein_coding	(ORF153B)	(ORF153B)
ATMG00400	-2.44039	ATMG00400.1	hypothetical protein	protein_coding	(ORF157)	(ORF157)
ATMG00610	-2.70045	ATMG00610.1	hypothetical protein	protein_coding	(ORF161)	(ORF161)
ATMG00370	-2.13814	ATMG00370.1	hypothetical protein	protein_coding	(ORF199)	(ORF199)
ATMG01260	5.99773	ATMG01260.1	hypothetical protein	protein_coding	(ORF205)	(ORF205)
ATMG00690	-2.29235	ATMG00690.1	hypothetical protein	protein_coding	(ORF240A)	(ORF240A)
ATMG00640	-2.76635	ATMG00640.1	encodes a plant b subunit of mitochondrial ATP synthase based on structural similarity and the presence in the F(0) complex.	protein_coding	(ORF25)	(ORF25)
ATMG01090	-1.80372	ATMG01090.1	hypothetical protein	protein_coding	(ORF262)	(ORF262)
ATMG00670	-1.28047	ATMG00670.1	hypothetical protein	protein_coding	(ORF275)	(ORF275)
ATMG01280	-1.83284	ATMG01280.1	encodes a cytochrome c oxidase subunit II	protein_coding	(ORF291)	(ORF291)
ATMG01200	-4.3098	ATMG01200.1	hypothetical protein	protein_coding	(ORF294)	(ORF294)
ATMG00040	-1.70579	ATMG00040.1	hypothetical protein	protein_coding	(ORF315)	(ORF315)
ATCG01270	-5.62673	ATCG01270.1	hypothetical protein	protein_coding	(ORF77.2)	(ORF77.2)
ATMG00480	-2.32217	ATMG00480.1	Encodes subunit 8 of the mitochondrial F(O) ATP synthase complex.	protein_coding	(ORFB)	(ORFB);ATP SYNTHASE 8 (ATP8)
AT3G61530	0.47575	AT3G61530.1	Encodes a ketopentoate hydroxymethyltransferase that appears to localize to the mitochondria. This protein is expected to play a role in pantothenate (vitamin B5) biosynthesis.	protein_coding	(PANB2)	(PANB2)
AT3G52780	2.47826	AT3G52780.1	PAP20; FUNCTIONS IN: protein serine/threonine phosphatase activity, acid phosphatase activity; INVOLVED IN: biological_process unknown; LOCATED IN: endomembrane system; EXPRESSED IN: 10 plant structures; EXPRESSED DURING: 4 anthesis, petal differentiation and expansion stage; CONTAINS InterPro DOMAIN/s: Metallophosphoesterase (InterPro:IPR004843), Purple acid phosphatase-like, N-terminal (InterPr…	protein_coding	(PAP20)	(PAP20); (ATPAP20)
AT4G31300	-0.581898	AT4G31300.2	Encodes 20S proteasome subunit PBA1 (PBA1). PBA1 acts as a plant caspase-3-like enzyme.	protein_coding	(PBA1)	(PBA1)
AT4G32730	-0.493196	AT4G32730.2	Encodes a putative c-myb-like transcription factor with three MYB repeats.	protein_coding	(PC-MYB1)	(PC-MYB1);MYB DOMAIN PROTEIN 3R1 (MYB3R-1);C-MYB-LIKE TRANSCRIPTION FACTOR 3R-1 (MYB3R1);A. THALIANA MYB DOMAIN PROTEIN 3R1 (ATMYB3R1); (ATMYB3R-1)
AT1G19610	1.71049	AT1G19610.1	Predicted to encode a PR (pathogenesis-related) protein. Belongs to the plant defensin (PDF) family with the following members: At1g75830/PDF1.1, At5g44420/PDF1.2a, At2g26020/PDF1.2b, At5g44430/PDF1.2c, At2g26010/PDF1.3, At1g19610/PDF1.4, At1g55010/PDF1.5, At2g02120/PDF2.1, At2g02100/PDF2.2, At2g02130/PDF2.3, At1g61070/PDF2.4, At5g63660/PDF2.5, At2g02140/PDF2.6, At5g38330/PDF3.1 and At4g30070/PDF…	protein_coding	(PDF1.4)	(PDF1.4);LOW-MOLECULAR-WEIGHT CYSTEINE-RICH 78 (LCR78)
AT2G02120	3.13668	AT2G02120.1	Predicted to encode a PR (pathogenesis-related) protein. Belongs to the plant defensin (PDF) family with the following members: At1g75830/PDF1.1, At5g44420/PDF1.2a, At2g26020/PDF1.2b, At5g44430/PDF1.2c, At2g26010/PDF1.3, At1g19610/PDF1.4, At1g55010/PDF1.5, At2g02120/PDF2.1, At2g02100/PDF2.2, At2g02130/PDF2.3, At1g61070/PDF2.4, At5g63660/PDF2.5, At2g02140/PDF2.6, At5g38330/PDF3.1 and At4g30070/PDF…	protein_coding	(PDF2.1)	(PDF2.1);LOW-MOLECULAR-WEIGHT CYSTEINE-RICH 70 (LCR70)
AT5G63660	-0.990003	AT5G63660.1	Predicted to encode a PR (pathogenesis-related) protein. Belongs to the plant defensin (PDF) family with the following members: At1g75830/PDF1.1, At5g44420/PDF1.2a, At2g26020/PDF1.2b, At5g44430/PDF1.2c, At2g26010/PDF1.3, At1g19610/PDF1.4, At1g55010/PDF1.5, At2g02120/PDF2.1, At2g02100/PDF2.2, At2g02130/PDF2.3, At1g61070/PDF2.4, At5g63660/PDF2.5, At2g02140/PDF2.6, At5g38330/PDF3.1 and At4g30070/PDF…	protein_coding	(PDF2.5)	(PDF2.5);LOW-MOLECULAR-WEIGHT CYSTEINE-RICH 74 (LCR74)
AT1G68740	1.30289	AT1G68740.1	Encodes PHO1;H1, a member of the PHO1 family. Involved in inorganic phosphate (Pi) transport and homeostasis. Complements pho1 mutation.	protein_coding	(PHO1;H1)	(PHO1;H1)
AT5G54430	-0.593172	AT5G54430.1	Contains a universal stress protein domain. Protein is phosphorylated in response to Phytophthora infestans zoospores and xylanase.	protein_coding	(PHOS32)	(ATPHOS32); (PHOS32)
AT4G27320	-0.912211	AT4G27320.1	Contains a universal stress protein domain. Protein is phosphorylated in response to Phytophthora infestans zoospores and xylanase.	protein_coding	(PHOS34)	(ATPHOS34); (PHOS34)
AT3G22960	-1.01467	AT3G22960.1	encodes a chloroplast pyruvate kinase alpha subunit. Important for seed oil biosynthesis. Ubiquitously expressed, with significantly increased expression in maturing seeds.	protein_coding	(PKP-ALPHA)	PLASTIDIAL PYRUVATE KINASE 1 (PKP1); (PKP-ALPHA)
AT2G06925	0.759712	AT2G06925.1	Encodes a secretory phospholipase A2 enzyme, which specifically hydrolyzes the sn-2 position of phospholipids. The enzyme has a preference towards linoleoyl acyl chain over palmitoyl acyl chain. It also has a slight preference for phosphatidylcholine over phosphatidylethanolamine.	protein_coding	(PLA2-ALPHA)	(PLA2-ALPHA);PHOSPHOLIPASE A2-ALPHA (ATSPLA2-ALPHA)
AT4G37070	0.850891	AT4G37070.2	Patatin-related phospholipase A. Expressed strongly and exclusively in roots. AtplaIVA-null mutants have reduced lateral root development. Phosphorylation by calcium-dependent protein kinases in vitro enhances its activity.	protein_coding	(PLP1)	(PLA IVA); (PLP1);PHOSPHOLIPASE A IVA (AtPLAIVA)
AT4G04470	1.04436	AT4G04470.1	22-kD peroxisomal membrane protein, an integral membrane protein embedded in the lipid bilayer.	protein_coding	(PMP22)	(PMP22)
AT3G28210	1.65908	AT3G28210.1	Encodes a putative zinc finger protein (PMZ).	protein_coding	(PMZ)	STRESS-ASSOCIATED PROTEIN 12 (SAP12); (PMZ)
AT5G41880	0.424953	AT5G41880.1	POLA3; FUNCTIONS IN: DNA primase activity; INVOLVED IN: DNA replication, synthesis of RNA primer, DNA replication; EXPRESSED IN: 20 plant structures; EXPRESSED DURING: 14 growth stages; CONTAINS InterPro DOMAIN/s: DNA primase, small subunit (InterPro:IPR002755), DNA primase, small subunit, eukaryotic/archaeal (InterPro:IPR014052); Has 510 Blast hits to 504 proteins in 249 species: Archae - 95; Ba…	protein_coding	(POLA3)	(POLA4); (POLA3)
AT1G78650	0.586619	AT1G78650.1	Similar to DNA polymerase delta (POLD3), which in other organism was shown to be involved in the elongation of DNA replication.	protein_coding	(POLD3)	(POLD3)
AT4G01690	-0.751977	AT4G01690.1	Encodes protoporphyrinogen oxidase (PPOX).	protein_coding	(PPOX)	(PPOX); (PPO1); (HEMG1)
AT1G76950	-0.539813	AT1G76950.1	PRAF1; FUNCTIONS IN: chromatin binding, zinc ion binding, Ran GTPase binding; INVOLVED IN: biological_process unknown; LOCATED IN: cellular_component unknown; EXPRESSED IN: 23 plant structures; EXPRESSED DURING: 13 growth stages; CONTAINS InterPro DOMAIN/s: Regulator of chromosome condensation, RCC1 (InterPro:IPR000408), Disease resistance/zinc finger/chromosome condensation-like region (InterPro…	protein_coding	(PRAF1)	(PRAF1)
AT5G62190	-1.09489	AT5G62190.1	DEAD/DEAH box RNA helicase PRH75	protein_coding	(PRH75)	(PRH75)
AT1G04080	-0.845573	AT1G04080.3	PRP39; INVOLVED IN: regulation of timing of transition from vegetative to reproductive phase; LOCATED IN: intracellular; EXPRESSED IN: 28 plant structures; EXPRESSED DURING: 13 growth stages; CONTAINS InterPro DOMAIN/s: RNA-processing protein, HAT helix (InterPro:IPR003107); BEST Arabidopsis thaliana protein match is: Tetratricopeptide repeat (TPR)-like superfamily protein (TAIR:AT5G46400.1).	protein_coding	(PRP39)	(PRP39)
AT5G46400	0.549156	AT5G46400.1	PRP39-2; INVOLVED IN: RNA processing; LOCATED IN: intracellular; EXPRESSED IN: 21 plant structures; EXPRESSED DURING: 13 growth stages; CONTAINS InterPro DOMAIN/s: RNA-processing protein, HAT helix (InterPro:IPR003107); BEST Arabidopsis thaliana protein match is: Tetratricopeptide repeat (TPR)-like superfamily protein (TAIR:AT1G04080.1); Has 41473 Blast hits to 19964 proteins in 957 species: Arch…	protein_coding	(PRP39-2)	(AT PRP39-2); (PRP39-2)
ATCG00350	-2.67667	ATCG00350.1	Encodes psaA protein comprising the reaction center for photosystem I along with psaB protein; hydrophobic protein encoded by the chloroplast genome.	protein_coding	(PSAA)	(PSAA)
ATCG00340	-4.30583	ATCG00340.1	Encodes the D1 subunit of photosystem I and II reaction centers.	protein_coding	(PSAB)	(PSAB)
ATCG01060	-3.37178	ATCG01060.1	Encodes the PsaC subunit of photosystem I.	protein_coding	(PSAC)	(PSAC)
AT1G03600	-0.813707	AT1G03600.1	PSB27; FUNCTIONS IN: molecular_function unknown; INVOLVED IN: photosystem II repair; LOCATED IN: thylakoid, chloroplast thylakoid membrane, chloroplast thylakoid lumen, chloroplast photosystem II, chloroplast; EXPRESSED IN: 23 plant structures; EXPRESSED DURING: 13 growth stages; Has 273 Blast hits to 273 proteins in 82 species: Archae - 0; Bacteria - 114; Metazoa - 0; Fungi - 0; Plants - 63; Vir…	protein_coding	(PSB27)	(PSB27)
AT3G12530	-0.469582	AT3G12530.1	PSF2; FUNCTIONS IN: molecular_function unknown; INVOLVED IN: DNA replication; LOCATED IN: nucleus; EXPRESSED IN: 24 plant structures; EXPRESSED DURING: 15 growth stages; CONTAINS InterPro DOMAIN/s: GINS complex (InterPro:IPR021151), GINS complex, subunit Psf2 (InterPro:IPR007257), GINS complex, subunit Psf2, subgroup (InterPro:IPR016906); Has 396 Blast hits to 382 proteins in 194 species: Archae …	protein_coding	(PSF2)	(PSF2)
AT5G18560	0.712036	AT5G18560.1	Encodes PUCHI, a member of the ERF (ethylene response factor) subfamily B-1 of ERF/AP2 transcription factor family. The protein contains one AP2 domain. There are 15 members in this subfamily including ATERF-3, ATERF-4, ATERF-7, and leafy petiole. PUCHI is required for morphogenesis in the early lateral root primordium of Arabidopsis. Expressed in early floral meristem (stage 1 to 2). Required fo…	protein_coding	(PUCHI)	(PUCHI)
AT3G55010	-1.17427	AT3G55010.1	encoding phosphoribosylformylglycinamidine cyclo-ligase (syn. AIR synthetase)that phosphorylates 5-phosphoribosyl-N-formylglycinamidine (FGAM) to form 5-aminoimidazole ribonucleotide (AIR)	protein_coding	(PUR5)	EMBRYO DEFECTIVE 2818 (EMB2818); (ATPURM); (PUR5)
AT1G66700	3.6498	AT1G66700.1	A member of the Arabidopsis SABATH methyltransferase gene family. Encodes PXMT1, a methyltransferase that methylates 1,7-paraxanthine.	protein_coding	(PXMT1)	(PXMT1)
AT3G09260	0.397896	AT3G09260.1	Encodes beta-glucosidase.The major constituent of ER bodies. One of the most abundant proteins in Arabidopsis seedlings. Exist in an soluble (inactive) and non-soluble (active) form, most probably formed in a polymerization process. Involved in the mutualistic interaction between Arabidopsis and the endophytic fungus Piriformospora indica.	protein_coding	(PYK10)	LONG ER BODY (LEB); (BGLU23); (PSR3.1); (PYK10)
AT3G46060	-0.701788	AT3G46060.1	small GTP-binding protein (ara-3)	protein_coding	(RABE1c)	(ARA3); (ARA-3); (RABE1c);RAB GTPASE HOMOLOG 8A (ATRAB8A);RAB GTPASE HOMOLOG 8A (RAB8A); (ATRABE1C)
AT3G05480	-1.47067	AT3G05480.3	Involved in the regulation of DNA damage repair and homologous recombination.	protein_coding	(RAD9)	(RAD9)
AT4G12610	0.960857	AT4G12610.2	RAP74; FUNCTIONS IN: RNA polymerase II transcription factor activity, transcription initiation factor activity, DNA binding, transcription activator activity, catalytic activity; INVOLVED IN: transcription initiation from RNA polymerase II promoter, positive regulation of transcription; LOCATED IN: nucleus; EXPRESSED IN: shoot, root, guard cell; CONTAINS InterPro DOMAIN/s: Transcription initiatio…	protein_coding	(RAP74)	(RAP74); (ATRAP74)
AT3G08850	-0.957493	AT3G08850.1	Encodes one of two Arabidopsis RAPTOR/KOG1 homologs. RAPTOR proteins are binding partners of the target of rapamycin kinase that is present in all eukaryotes and play a central role in the stimulation of cell growth and metabolism in response to nutrients. Mutants show embryo lethal phenotype which occurs at pre-globular stage. May interact with TOR kinase in a rapamycin like signaling pathway. I…	protein_coding	(RAPTOR1)	(RAPTOR1B); (RAPTOR1); (ATRAPTOR1B)
ATCG00490	-1.97999	ATCG00490.1	large subunit of RUBISCO. Protein is tyrosine-phosphorylated and its phosphorylation state is modulated in response to ABA in Arabidopsis thaliana seeds.	protein_coding	(RBCL)	(RBCL)
AT1G11650	-0.797216	AT1G11650.2	Encodes an RNA binding protein with three RNA recognition motifs.	protein_coding	(RBP45B)	(RBP45B); (ATRBP45B)
AT2G21620	-0.473083	AT2G21620.2	Encodes gene that is induced in response to dessication; mRNA expression is seen 10 and 24 hrs after start of dessication treatment.	protein_coding	(RD2)	(RD2)
AT1G10930	-0.447558	AT1G10930.1	DNA helicase involved in the maintenance of genome stability by modulation of the DNA damage response and suppression of homologous recombination.	protein_coding	(RECQ4A)	(ATSGS1); (ATRECQ4A); (RECQ4A)
AT5G44750	-0.594703	AT5G44750.2	Homologous to Y-family DNA polymerases, contains BRCT domain. Mutants are sensitive to UV-B radiation. Gene is involved in damage-tolerance mechanisms through translesion synthesis(TLS).	protein_coding	(REV1)	ARABIDOPSIS THALIANA HOMOLOG OF REVERSIONLESS 1 (ATREV1); (REV1)
AT1G16590	0.551585	AT1G16590.1	putative translesion synthesis polymerase zeta subunit, homologous to Y-family DNA polymerases, contains BRCT domain. Mutants are sensitive to UV-B radiation. Gene is involved in damage-tolerance mechanisms through translesion synthesis(TLS).	protein_coding	(REV7)	(ATREV7); (REV7)
AT4G19700	1.29225	AT4G19700.1	Encodes BOI (Botrytis Susceptible 1 Interactor). Has E3 ubiquitin ligase activity. Interacts with and ubiquitinates BOS1 (Botrytis Susceptible 1). It prevents caspase activation and attenuates cell death.	protein_coding	(RING)	(RING); (ATILP);IAP-LIKE PROTEIN (ILP);BOTRYTIS SUSCEPTIBLE1 INTERACTOR (BOI)
AT5G14070	-1.06766	AT5G14070.1	Encodes glutaredoxin ROXY2. ROXY2, together with ROXY1 (AT3G02000), controls anther development. roxy1 roxy2 double mutants are sterile and do not produce pollen.	protein_coding	(ROXY2)	(ROXY2)
ATMG00560	-5.31529	ATMG00560.1	encodes a mitochondrial ribosomal protein L2, a constituent of the large subunit of the ribosomal complex	protein_coding	(RPL2)	(RPL2)
AT1G23290	-0.783899	AT1G23290.1	Encodes a ribosomal protein L27A, a constituent of the large subunit of the ribosomal complex. Regulated by TCP20.	protein_coding	(RPL27AB)	RIBOSOMAL PROTEIN L27A (RPL27A); (RPL27AB)
ATCG00180	-3.05985	ATCG00180.1	RNA polymerase beta' subunit-1	protein_coding	(RPOC1)	(RPOC1)
ATCG00170	-3.31448	ATCG00170.1	RNA polymerase beta' subunit-2	protein_coding	(RPOC2)	(RPOC2)
ATCG00900	-3.36149	ATCG00900.1	encodes a chloroplast ribosomal protein S7, a constituent of the small subunit of the ribosomal complex	protein_coding	(RPS7.1)	CHLOROPLAST RIBOSOMAL PROTEIN S7 (RPS7); (RPS7.1)
ATMG00980	-2.41213	ATMG00980.1	ribosomal protein L2	protein_coding	(RPSL2)	(RPSL2)
AT3G61620	-0.431912	AT3G61620.1	exonuclease RRP41 (RRP41)	protein_coding	(RRP41)	(RRP41)
AT1G58430	5.58284	AT1G58430.1	Encodes an anther-specific proline-rich protein.	protein_coding	(RXF26)	(RXF26)
AT1G58520	-1.11994	AT1G58520.2	RXW8; FUNCTIONS IN: hydrolase activity, acting on ester bonds, lipase activity; INVOLVED IN: lipid metabolic process; LOCATED IN: endomembrane system, membrane; CONTAINS InterPro DOMAIN/s: Protein of unknown function DUF221 (InterPro:IPR003864), Lipase, GDSL, active site (InterPro:IPR008265), Lipase, GDSL (InterPro:IPR001087); BEST Arabidopsis thaliana protein match is: Early-responsive to dehydr…	protein_coding	(RXW8)	(RXW8)
AT5G64000	1.77309	AT5G64000.1	3'(2'),5'-bisphosphate nucleotidase	protein_coding	(SAL2)	(ATSAL2); (SAL2)
AT1G01900	-1.68877	AT1G01900.1	Encodes AtSBT1.1, a subtilisin-like serine protease. Cleaves the phytosulfokine AtPSK4, a growth promoting peptide.	protein_coding	(SBTI1.1)	(SBTI1.1); (ATSBT1.1)
AT1G21170	-0.414695	AT1G21170.1	SEC5B; BEST Arabidopsis thaliana protein match is: exocyst complex component sec5 (TAIR:AT1G76850.1); Has 822 Blast hits to 808 proteins in 207 species: Archae - 0; Bacteria - 24; Metazoa - 388; Fungi - 169; Plants - 124; Viruses - 8; Other Eukaryotes - 109 (source: NCBI BLink).	protein_coding	(SEC5B)	(SEC5B)
AT4G14870	0.883398	AT4G14870.1	Encodes a component of the thylakoid-localized Sec system involved in the translocation of cytoplasmic proteins into plastid.	protein_coding	(SECE1)	(SECE1)
AT2G34980	-0.560775	AT2G34980.1	Encodes a putative phosphatidylinositol-glycan synthase subunit C gene. It is involved in the first step of the glycosylphosphatidylinositol (GPI) biosynthetic pathway.	protein_coding	(SETH1)	(SETH1)
AT3G54690	-0.774318	AT3G54690.1	Sugar isomerase (SIS) family protein; FUNCTIONS IN: isomerase activity, sugar binding; INVOLVED IN: carbohydrate metabolic process; EXPRESSED IN: 23 plant structures; EXPRESSED DURING: 15 growth stages; CONTAINS InterPro DOMAIN/s: KpsF/GutQ (InterPro:IPR004800), Sugar isomerase (SIS) (InterPro:IPR001347), Cystathionine beta-synthase, core (InterPro:IPR000644); Has 8722 Blast hits to 8719 proteins…	protein_coding	(SETH3)	(SETH3)
AT4G00800	-0.527107	AT4G00800.1	transducin family protein / WD-40 repeat family protein; FUNCTIONS IN: binding, zinc ion binding; INVOLVED IN: biological_process unknown; LOCATED IN: cellular_component unknown; EXPRESSED IN: 13 plant structures; EXPRESSED DURING: 4 anthesis, F mature embryo stage, petal differentiation and expansion stage, E expanded cotyledon stage, D bilateral stage; CONTAINS InterPro DOMAIN/s: WD40 repeat 2 …	protein_coding	(SETH5)	(SETH5)
AT5G54840	1.09669	AT5G54840.1	Monomeric G protein. Expressed in the root quiescent center, flowers, and leaf guard cells and hydathodes.	protein_coding	(SGP1)	(SGP1); (ATSGP1)
AT5G60410	-0.50554	AT5G60410.2	Encodes a plant small ubiquitin-like modifier (SUMO) E3 ligase that is a focal controller of Pi starvation-dependent responses. Also required for SA and PAD4-mediated R gene signalling, which in turn confers innate immunity in Arabidopsis. Also involved in the regulation of plant growth, drought responses and freezing tolerance. This latter effect is most likely due to SIZ1 dependent ABI5 sumoyla…	protein_coding	(SIZ1)	(ATSIZ1); (SIZ1)
AT1G77180	-0.56642	AT1G77180.1	Encodes a putative transcriptional factor. Shows transcriptional activator activity in yeast. Involved in response to abscisic acid, salt and osmotic stress.	protein_coding	(SKIP)	(SKIP)
AT1G21410	0.638044	AT1G21410.1	AtSKP2;1 is a homolog of human SKP2, the human F-box protein that recruits E2F1. Contains an F-box motif at the N-terminal region and a C-terminal Leu-rich repeat domain. Forms part of an E3-ubiquitin-ligase SCF (Skp1, cullin, F-box) complex and recruits phosphorylated AtE2Fc, a transcriptional factor that might play a role in cell division and during the transition from skotomorphogenesis to pho…	protein_coding	(SKP2A)	(SKP2A)
AT4G12420	0.834391	AT4G12420.1	Encodes a protein of unknown function involved in directed root tip growth. It is a member of 19-member gene family and is distantly related structurally to the multiple-copper oxidases ascorbate oxidase and laccase, though it lacks the copper-binding domains. The protein is glycosylated and GPI-anchored. It is localized to the plasma membrane and the cell wall. The gene is expressed most strongl…	protein_coding	(SKU5)	(SKU5)
AT4G29160	0.569786	AT4G29160.1	SNF7.1; CONTAINS InterPro DOMAIN/s: Snf7 (InterPro:IPR005024); BEST Arabidopsis thaliana protein match is: SNF7 family protein (TAIR:AT2G19830.1); Has 1847 Blast hits to 1847 proteins in 245 species: Archae - 2; Bacteria - 29; Metazoa - 703; Fungi - 444; Plants - 428; Viruses - 0; Other Eukaryotes - 241 (source: NCBI BLink).	protein_coding	(SNF7.1)	(SNF7.1)
AT2G19830	0.986713	AT2G19830.1	SNF7.2; INVOLVED IN: vesicle-mediated transport; LOCATED IN: ESCRT III complex, plasma membrane; EXPRESSED IN: 23 plant structures; EXPRESSED DURING: 15 growth stages; CONTAINS InterPro DOMAIN/s: Snf7 (InterPro:IPR005024); BEST Arabidopsis thaliana protein match is: SNF7 family protein (TAIR:AT4G29160.3); Has 1789 Blast hits to 1789 proteins in 248 species: Archae - 16; Bacteria - 15; Metazoa - 6…	protein_coding	(SNF7.2)	(VPS32); (SNF7.2)
AT1G71890	-2.54725	AT1G71890.1	Encodes a sucrose transporter that is expressed in the endosperm. Mutants have delayed accumulation of fatty acids and embryo maturation.	protein_coding	(SUC5)	SUCROSE-PROTON SYMPORTER 5 (ATSUC5); (SUC5)
AT2G21280	-0.453238	AT2G21280.1	A nuclear-encoded, plastid-targeted protein (AtSulA) whose overexpression causes severe yet stochastic plastid (shown in chloroplasts and leucoplasts) division defects. The protein does not appear to interact with either AtFtsZ proteins when studied in a yeast two-hybrid system.	protein_coding	(SULA)	(SULA); (ATSULA);GIANT CHLOROPLAST 1 (GC1)
AT5G43990	-0.465222	AT5G43990.2	Encodes SUVR2, one of the four closely related Arabidopsis SUVR proteins that belong to the SU(VAR)3-9 subgroup of SET-domain proteins. Proteins containing the evolutionarily conserved SET domain are involved in regulation of eukaryotic gene expression and chromatin structure through their histone lysine methyltransferase (HMTase) activity. SUVR1, SUVR2 and SUVR4 proteins contain a novel domain a…	protein_coding	(SUVR2)	SET DOMAIN PROTEIN 18 (SDG18); (SUVR2)
AT2G36740	1.18796	AT2G36740.1	SWC2; FUNCTIONS IN: DNA binding, sequence-specific DNA binding transcription factor activity; INVOLVED IN: regulation of transcription; LOCATED IN: nucleus; EXPRESSED IN: 21 plant structures; EXPRESSED DURING: 13 growth stages; CONTAINS InterPro DOMAIN/s: YL1 nuclear, C-terminal (InterPro:IPR013272), YL1 nuclear (InterPro:IPR008895); Has 4932 Blast hits to 3253 proteins in 360 species: Archae - 2…	protein_coding	(SWC2)	(SWC2); (ATSWC2)
AT1G21460	1.17728	AT1G21460.1	Nodulin MtN3 family protein; INVOLVED IN: biological_process unknown; LOCATED IN: endomembrane system, integral to membrane, membrane; EXPRESSED IN: 24 plant structures; EXPRESSED DURING: 14 growth stages; CONTAINS InterPro DOMAIN/s: MtN3/saliva-related transmembrane protein, conserved region (InterPro:IPR018169), RAG1-activating protein 1 homologue (InterPro:IPR018179), RAG1-activating protein-1…	protein_coding	(SWEET1)	(SWEET1); (AtSWEET1)
AT3G48740	-3.60755	AT3G48740.1	Encodes a member of the SWEET sucrose efflux transporter family proteins.	protein_coding	(SWEET11)	(SWEET11); (AtSWEET11)
AT5G23660	-1.31359	AT5G23660.1	Encodes a member of the SWEET sucrose efflux transporter family proteins.	protein_coding	(SWEET12)	(AtSWEET12); (SWEET12);HOMOLOG OF MEDICAGO TRUNCATULA MTN3 (MTN3)
AT4G25010	2.23604	AT4G25010.1	Encodes a member of the SWEET sucrose efflux transporter family proteins.	protein_coding	(SWEET14)	(AtSWEET14); (SWEET14)
AT4G15920	0.509757	AT4G15920.1	Nodulin MtN3 family protein; INVOLVED IN: biological_process unknown; LOCATED IN: endomembrane system, integral to membrane, membrane; EXPRESSED IN: 23 plant structures; EXPRESSED DURING: 13 growth stages; CONTAINS InterPro DOMAIN/s: MtN3/saliva-related transmembrane protein, conserved region (InterPro:IPR018169), RAG1-activating protein 1 homologue (InterPro:IPR018179), RAG1-activating protein-1…	protein_coding	(SWEET17)	(AtSWEET17); (SWEET17)
AT5G53190	-1.67082	AT5G53190.1	Nodulin MtN3 family protein; INVOLVED IN: biological_process unknown; LOCATED IN: integral to membrane, membrane; EXPRESSED IN: 8 plant structures; EXPRESSED DURING: 4 anthesis, C globular stage, petal differentiation and expansion stage, E expanded cotyledon stage; CONTAINS InterPro DOMAIN/s: MtN3/saliva-related transmembrane protein, conserved region (InterPro:IPR018169), RAG1-activating protei…	protein_coding	(SWEET3)	(AtSWEET3); (SWEET3)
AT2G39060	6.30652	AT2G39060.1	Nodulin MtN3 family protein; INVOLVED IN: biological_process unknown; LOCATED IN: endomembrane system, integral to membrane, membrane; EXPRESSED IN: 11 plant structures; EXPRESSED DURING: 7 growth stages; CONTAINS InterPro DOMAIN/s: MtN3/saliva-related transmembrane protein, conserved region (InterPro:IPR018169), RAG1-activating protein 1 homologue (InterPro:IPR018179), RAG1-activating protein-1-…	protein_coding	(SWEET9)	(AtSWEET9); (SWEET9)
AT3G59550	-0.868691	AT3G59550.1	Encodes an alpha-kleisin protein that is localized primarily in the nucleolus and is essential for megagametogenesis and plays an important role in pollen development. alpha-kleisins are core components of meiotic and mitotic cohesin complexes.	protein_coding	(SYN3)	(SYN3);SISTER CHROMATID COHESION 1 PROTEIN 3 (AtRAD21.2); (ATSYN3)
AT5G04220	1.05689	AT5G04220.2	SYTC; FUNCTIONS IN: molecular_function unknown; INVOLVED IN: biological_process unknown; LOCATED IN: endomembrane system; EXPRESSED IN: 19 plant structures; EXPRESSED DURING: 10 growth stages; CONTAINS InterPro DOMAIN/s: C2 membrane targeting protein (InterPro:IPR018029), C2 calcium/lipid-binding domain, CaLB (InterPro:IPR008973), C2 region (InterPro:IPR020477), C2 calcium-dependent membrane targ…	protein_coding	(SYTC)	(SYTC); (ATSYTC);SYNAPTOTAGMIN 3 (SYT3); (NTMC2T1.3); (NTMC2TYPE1.3)
AT2G40160	1.94833	AT2G40160.2	Encodes a member of the TBL (TRICHOME BIREFRINGENCE-LIKE) gene family containing a plant-specific DUF231 (domain of unknown function) domain. TBL gene family has 46 members, two of which (TBR/AT5G06700 and TBL3/AT5G01360) have been shown to be involved in the synthesis and deposition of secondary wall cellulose, presumably by influencing the esterification state of pectic polymers. A nomenclature…	protein_coding	(TBL30)	(TBL30)
AT1G73140	1.34131	AT1G73140.1	Encodes a member of the TBL (TRICHOME BIREFRINGENCE-LIKE) gene family containing a plant-specific DUF231 (domain of unknown function) domain. TBL gene family has 46 members, two of which (TBR/AT5G06700 and TBL3/AT5G01360) have been shown to be involved in the synthesis and deposition of secondary wall cellulose, presumably by influencing the esterification state of pectic polymers. A nomenclature…	protein_coding	(TBL31)	(TBL31)
AT5G65210	0.912867	AT5G65210.2	Encodes TGA1, a redox-controlled regulator of systemic acquired resistance. TGA1 targets the activation sequence-1 (as-1) element of the promoter region of defense proteins. TGA1 are S-nitrosylated.	protein_coding	(TGA1)	(TGA1)
AT5G54770	-0.636252	AT5G54770.1	Encodes a thiamine biosynthetic gene that has a dual function in thiamine biosynthesis and mitochondrial DNA damage tolerance. It appears to be involved in producing the thiazole portion of thiamine (vitamin B1). A crystal structure of the protein reveals that it forms a 2-ring homo-octamer.	protein_coding	(THI1)	(THI1);THIAMINE4 (THI4);THIAZOLE REQUIRING (TZ)
AT3G02950	1.0212	AT3G02950.1	Encodes a component of the putative Arabidopsis THO/TREX complex: THO1 or HPR1 (At5g09860), THO2 (At1g24706), THO3 or TEX1 (At5g56130), THO5 (At5g42920, At1g45233), THO6 (At2g19430), and THO7 (At5g16790, At3g02950). THO/TREX complexes in animals have been implicated in the transport of mRNA precursors. Mutants of THO3/TEX1, THO1, THO6 accumulate reduced amount of small interfering (si)RNA, sugges…	protein_coding	(THO7)	(AtTHO7); (THO7)
AT5G16790	1.96595	AT5G16790.1	Encodes a component of the putative Arabidopsis THO/TREX complex: THO1 or HPR1 (At5g09860), THO2 (At1g24706), THO3 or TEX1 (At5g56130), THO5 (At5g42920, At1g45233), THO6 (At2g19430), and THO7 (At5g16790, At3g02950). THO/TREX complexes in animals have been implicated in the transport of mRNA precursors. Mutants of THO3/TEX1, THO1, THO6 accumulate reduced amount of small interfering (si)RNA, sugges…	protein_coding	(THO7)	(AtTHO7); (THO7)
AT1G70700	0.621177	AT1G70700.1	JAZ9 is a protein presumed to be involved in jasmonate signaling. JAZ9 transcript levels rise in response to a jasmonate stimulus. JAZ9 can interact with the COI1 F-box subunit of an SCF E3 ubiquitin ligase in a yeast-two-hybrid assay only in the presence of jasmonate-isoleucine (JA-ILE) or coronatine. The Jas domain appears to be important for JAZ9-COI1 interactions in the presence of coronatine…	protein_coding	(TIFY7)	(TIFY7);JASMONATE-ZIM-DOMAIN PROTEIN 9 (JAZ9)
AT2G29530	0.416927	AT2G29530.3	Encodes a small zinc finger-like protein that is a component of the mitochondrial protein import apparatus.	protein_coding	(TIM10)	(TIM10)
AT1G55900	-0.70563	AT1G55900.1	component of a translocase in the mitochondrial inner membrane	protein_coding	(TIM50)	(TIM50);EMBRYO DEFECTIVE 1860 (emb1860)
AT5G67580	0.454774	AT5G67580.1	Encodes a telomeric DNA binding protein. In vitro, the protein preferentially binds double-stranded telomeric repeats, but it can also bind to the single G-rich telomeric strand.	protein_coding	(TRB2)	(TRB2); (ATTBP3);TELOMERE-BINDING PROTEIN 3 (TBP3);TELOMERE REPEAT BINDING FACTOR 2 (ATTRB2)
AT5G11040	-0.952949	AT5G11040.1	Encodes a tethering factor required for cell plate biogenesis.	protein_coding	(TRS120)	(TRS120); (AtTRS120)
AT5G42820	-0.461036	AT5G42820.2	U2 auxiliary factor small subunit. The atU2AF35b protein and its homolog, atU2AF35a, contain most of the conserved domains of hsU2AF35, including the psiRRM, one RS domain, two zinc fingers, and the two regions for interacting with U2AF large subunit. Both proteins lack the stretch of glycines present in human U2AF35. The sequences are overall 83% identical, and each Arabidopsis homolog shows app…	protein_coding	(U2AF35B)	(U2AF35B); (ATU2AF35B)
AT4G02890	-0.375612	AT4G02890.3	Polyubiquitin gene containing 4 ubiquitin repeats.	protein_coding	(UBQ14)	(UBQ14)
AT5G16310	0.561369	AT5G16310.1	UCH1; FUNCTIONS IN: ubiquitin thiolesterase activity; INVOLVED IN: shoot development, shoot morphogenesis, leaf development, ubiquitin-dependent protein catabolic process; LOCATED IN: intracellular, nucleus, cytoplasm; EXPRESSED IN: 23 plant structures; EXPRESSED DURING: 13 growth stages; CONTAINS InterPro DOMAIN/s: Peptidase C12, ubiquitin carboxyl-terminal hydrolase 1 (InterPro:IPR001578), Ubiq…	protein_coding	(UCH1)	(UCH1)
AT1G43620	-0.790666	AT1G43620.1	Encodes a UDP-glucose:sterol-glucosyltransferase. Mutants produce pale greenish-brown seeds whose dormancy was slightly reduced	protein_coding	(UGT80B1)	(UGT80B1);TRANSPARENT TESTA 15 (TT15)
AT4G15480	1.40434	AT4G15480.1	Encodes a protein that might have sinapic acid:UDP-glucose glucosyltransferase activity.	protein_coding	(UGT84A1)	(UGT84A1)
AT4G15490	0.784567	AT4G15490.1	Encodes a protein that might have sinapic acid:UDP-glucose glucosyltransferase activity.	protein_coding	(UGT84A3)	(UGT84A3)
AT4G15500	0.55759	AT4G15500.1	Encodes a protein that might have sinapic acid:UDP-glucose glucosyltransferase activity.	protein_coding	(UGT84A4)	(UGT84A4)
AT1G22400	-0.654208	AT1G22400.1	UGT85A1; FUNCTIONS IN: in 6 functions; INVOLVED IN: metabolic process; LOCATED IN: cellular_component unknown; EXPRESSED IN: 22 plant structures; EXPRESSED DURING: 10 growth stages; CONTAINS InterPro DOMAIN/s: UDP-glucuronosyl/UDP-glucosyltransferase (InterPro:IPR002213); BEST Arabidopsis thaliana protein match is: UDP-glucosyl transferase 85A3 (TAIR:AT1G22380.1); Has 7940 Blast hits to 7832 prot…	protein_coding	(UGT85A1)	(UGT85A1);ARABIDOPSIS THALIANA UDP-GLUCOSYL TRANSFERASE 85A1 (ATUGT85A1)
AT4G27370	-1.54395	AT4G27370.1	member of Myosin-like proteins	protein_coding	(VIIIB)	MYOSIN VIII B (ATVIIIB); (VIIIB)
AT2G06530	1.1458	AT2G06530.1	VPS2.1; CONTAINS InterPro DOMAIN/s: Snf7 (InterPro:IPR005024); BEST Arabidopsis thaliana protein match is: vacuolar protein sorting-associated protein 2.3 (TAIR:AT1G03950.1); Has 2524 Blast hits to 2516 proteins in 271 species: Archae - 17; Bacteria - 20; Metazoa - 1106; Fungi - 512; Plants - 555; Viruses - 5; Other Eukaryotes - 309 (source: NCBI BLink).	protein_coding	(VPS2.1)	(VPS2.1)
AT5G44560	0.906712	AT5G44560.1	VPS2.2; CONTAINS InterPro DOMAIN/s: Snf7 (InterPro:IPR005024); BEST Arabidopsis thaliana protein match is: vacuolar protein sorting-associated protein 2.3 (TAIR:AT1G03950.1); Has 1712 Blast hits to 1710 proteins in 241 species: Archae - 0; Bacteria - 17; Metazoa - 794; Fungi - 317; Plants - 378; Viruses - 0; Other Eukaryotes - 206 (source: NCBI BLink).	protein_coding	(VPS2.2)	(VPS2.2)
AT5G63880	1.76968	AT5G63880.2	VPS20.1; CONTAINS InterPro DOMAIN/s: Snf7 (InterPro:IPR005024); BEST Arabidopsis thaliana protein match is: vacuolar protein sorting-associated protein 20.2 (TAIR:AT5G09260.1).	protein_coding	(VPS20.1)	(VPS20.1)
AT5G22950	1.2339	AT5G22950.1	VPS24.1; CONTAINS InterPro DOMAIN/s: Snf7 (InterPro:IPR005024); BEST Arabidopsis thaliana protein match is: SNF7 family protein (TAIR:AT3G45000.1); Has 1807 Blast hits to 1807 proteins in 277 species: Archae - 0; Bacteria - 0; Metazoa - 736; Fungi - 347; Plants - 385; Viruses - 0; Other Eukaryotes - 339 (source: NCBI BLink).	protein_coding	(VPS24.1)	(VPS24.1)
AT4G19003	0.434564	AT4G19003.2	VPS25; CONTAINS InterPro DOMAIN/s: ESCRT-II complex, vps25 subunit, N-terminal winged helix (InterPro:IPR014041), ESCRT-II complex, vps25 subunit, C-terminal winged helix (InterPro:IPR014040), ESCRT-II complex, vps25 subunit (InterPro:IPR008570); Has 35333 Blast hits to 34131 proteins in 2444 species: Archae - 798; Bacteria - 22429; Metazoa - 974; Fungi - 991; Plants - 531; Viruses - 0; Other Euk…	protein_coding	(VPS25)	(VPS25)
AT4G05000	0.674214	AT4G05000.1	VPS28-2; CONTAINS InterPro DOMAIN/s: Vacuolar protein sorting-associated, VPS28, N-terminal (InterPro:IPR017898), Vacuolar protein sorting-associated, VPS28, C-terminal (InterPro:IPR017899), Vacuolar protein sorting-associated, VPS28 (InterPro:IPR007143); BEST Arabidopsis thaliana protein match is: vacuolar protein sorting-associated protein 28 homolog 1 (TAIR:AT4G21560.3); Has 389 Blast hits to …	protein_coding	(VPS28-2)	(VPS28-2)
AT3G53120	0.884043	AT3G53120.1	VPS37-1; CONTAINS InterPro DOMAIN/s: Modifier of rudimentary, Modr (InterPro:IPR009851); BEST Arabidopsis thaliana protein match is: Modifier of rudimentary (Mod(r)) protein (TAIR:AT2G36680.1); Has 448 Blast hits to 448 proteins in 101 species: Archae - 0; Bacteria - 6; Metazoa - 285; Fungi - 19; Plants - 79; Viruses - 0; Other Eukaryotes - 59 (source: NCBI BLink).	protein_coding	(VPS37-1)	(VPS37-1)
AT4G19490	-0.698729	AT4G19490.1	Putative homolog of yeast Vps54. Thought to associate with POK and ATVPS53 in a plant GARP-like complex involved in the membrane trafficking system.	protein_coding	(VPS54)	(VPS54);ARABIDOPSIS THALIANA VPS54 HOMOLOG (ATVPS54)
AT3G10640	0.682789	AT3G10640.1	VPS60.1; CONTAINS InterPro DOMAIN/s: Snf7 (InterPro:IPR005024); BEST Arabidopsis thaliana protein match is: SNF7 family protein (TAIR:AT5G04850.1); Has 1147 Blast hits to 1145 proteins in 230 species: Archae - 3; Bacteria - 8; Metazoa - 447; Fungi - 307; Plants - 230; Viruses - 0; Other Eukaryotes - 152 (source: NCBI BLink).	protein_coding	(VPS60.1)	(VPS60.1)
AT5G04850	0.67485	AT5G04850.2	VPS60.2; CONTAINS InterPro DOMAIN/s: Snf7 (InterPro:IPR005024); BEST Arabidopsis thaliana protein match is: SNF7 family protein (TAIR:AT3G10640.1).	protein_coding	(VPS60.2)	(VPS60.2)
AT3G02870	0.639333	AT3G02870.1	Encodes a L-galactose-1-phosphate phosphatase, involved in ascorbate biosynthesis.	protein_coding	(VTC4)	(VTC4)
AT3G14370	-2.35483	AT3G14370.1	The WAG2 and its homolog, WAG1 each encodes protein-serine/threonine kinase that are nearly 70% identical to PsPK3 protein. All three together with CsPK3 belong to PsPK3-type kinases. At the N-terminus, all four possess a serine/threonine-rich domain. They are closely related to Arabidopsis kinases PINOID. wag1/wag2 double mutants exhibit a pronounced wavy root phenotype when grown vertically on …	protein_coding	(WAG2)	(WAG2)
AT4G18600	0.778346	AT4G18600.1	Encodes a member of the SCAR family.These proteins are part of a complex (WAVE) complex.The SCAR subunit activates the ARP2/3 complex which in turn act as a nucleator for actin filaments.	protein_coding	(WAVE5)	(WAVE5); (SCARL);WASP (WISKOTT-ALDRICH SYNDROME PROTEIN)-FAMILY VERPROLIN HOMOLOGOUS PROTEIN 5 (AtSCAR-LIKE)
AT4G27260	-0.579504	AT4G27260.1	encodes an IAA-amido synthase that conjugates Asp and other amino acids to auxin in vitro. Lines carrying insertions in this gene are hypersensitive to auxin. It is involved in camalexin biosynthesis via conjugating indole-3-carboxylic acid (ICA) and cysteine (Cys).	protein_coding	(WES1)	(WES1); (GH3.5)
AT1G49160	1.59559	AT1G49160.2	Encodes a member of the WNK family (9 members in all) of protein kinases, the structural design of which is clearly distinct from those of other known protein kinases, such as receptor-like kinases and mitogen-activated protein kinases. Its	protein_coding	(WNK7)	(WNK7)
AT5G28080	1.16181	AT5G28080.2	Encodes a member of the WNK family (9 members in all) of protein kinases, the structural design of which is clearly distinct from those of other known protein kinases, such as receptor-like kinases and mitogen-activated protein kinases.	protein_coding	(WNK9)	(WNK9)
AT4G12020	-0.610426	AT4G12020.2	Encodes a member of the A1 subgroup of the MEKK (MAPK/ERK kinase kinase) family. MEKK is another name for Mitogen-Activated Protein Kinase Kinase Kinase (MAPKKK or MAP3K). This subgroup has four members: At4g08500 (MEKK1, also known as ARAKIN, MAP3Kb1, MAPKKK8), At4g08480 (MEKK2, also known as MAP3Kb4, MAPKKK9), At4g08470 (MEKK3, also known as MAP3Kb3, MAPKKK10) and At4g12020 (MEKK4, also known a…	protein_coding	(WRKY19)	(WRKY19);MAPK/ERK KINASE KINASE 4 (MEKK4);MITOGEN-ACTIVATED PROTEIN KINASE KINASE KINASE 11 (MAPKKK11); (ATWRKY19)
AT4G23550	2.03011	AT4G23550.1	Encodes WRKY DNA-binding protein 29 (WRKY29).	protein_coding	(WRKY29)	(ATWRKY29); (WRKY29)
AT4G11070	1.09035	AT4G11070.1	member of WRKY Transcription Factor; Group III	protein_coding	(WRKY41)	(AtWRKY41); (WRKY41)
AT4G04450	0.50925	AT4G04450.1	member of WRKY Transcription Factor; Group II-b	protein_coding	(WRKY42)	(AtWRKY42); (WRKY42)
AT4G23810	1.16989	AT4G23810.1	member of WRKY Transcription Factor; Group III	protein_coding	(WRKY53)	(ATWRKY53); (WRKY53)
AT1G62300	0.493588	AT1G62300.1	Encodes a transcription factor WRKY6. Regulates Phosphate1 (Pho1) expression in response to low phosphate (Pi) stress.	protein_coding	(WRKY6)	(WRKY6); (ATWRKY6)
AT5G37300	3.38026	AT5G37300.1	Encodes a bifunctional enzyme, wax ester synthase (WS) and diacylglycerol acyltransferase (DGAT). In vitro assay indicated a ratio of 10.9 between its WS and DGAT activities. Both mutant and in vivo expression/analysis in yeast studies indicated a role in wax biosynthesis.	protein_coding	(WSD1)	(WSD1)
AT2G04240	0.395109	AT2G04240.1	Encodes a small protein with an N-terminal trans-membrane domain and a RING-H2 zinc finger motif located at the C-terminus. Gene expression is induced by salt and osmotic stress. Transcrips levels are induced by DELLA proteins and repressed by gibberellic acid. Involved in ABA metabolism.	protein_coding	(XERICO)	(XERICO)
AT1G58440	-0.68237	AT1G58440.1	Encodes a putative protein that has been speculated, based on sequence similarities, to have squalene monooxygenase activity.	protein_coding	(XF1)	SQUALENE EPOXIDASE 1 (SQE1); (XF1)
AT1G58380	-0.724965	AT1G58380.1	XW6; FUNCTIONS IN: structural constituent of ribosome; INVOLVED IN: translation; LOCATED IN: cytosolic small ribosomal subunit, plasma membrane, chloroplast, membrane; EXPRESSED IN: guard cell, pollen tube, leaf; CONTAINS InterPro DOMAIN/s: Ribosomal protein S5, eukaryotic/archaeal (InterPro:IPR005711), Ribosomal protein S5, N-terminal (InterPro:IPR013810), Double-stranded RNA-binding-like (Inter…	protein_coding	(XW6)	(XW6)
AT1G51510	-0.376641	AT1G51510.1	This gene is predicted to encode a protein involved in the exon junction complex. Though there is a predicted RNA binding motif, in the Drosophila ortholog (33% identity), this motif mediates interactions with Mago and is not available for RNA binding. The Arabidopsis Y14 protein appears to be predominantly nucleolar, but there is also some evidence for its presence in the cytoplasm.	protein_coding	(Y14)	(Y14)
ATCG01000	-1.74351	ATCG01000.1	hypothetical protein	protein_coding	(YCF1.1)	(YCF1.1)
ATCG01130	-2.44967	ATCG01130.1	hypothetical protein	protein_coding	(YCF1.2)	(YCF1.2)
ATCG00530	-2.12103	ATCG00530.1	hypothetical protein	protein_coding	(YCF10)	(YCF10)
ATCG00860	-3.1455	ATCG00860.1	Encodes an unknown protein. This gene is regulated by AtSIG6 transcriptionally.	protein_coding	(YCF2.1)	(YCF2.1)
ATCG01280	-3.81063	ATCG01280.1	hypothetical protein	protein_coding	(YCF2.2)	(YCF2.2)
ATCG00360	-3.38558	ATCG00360.1	Encodes a protein required for photosystem I assembly and stability. In Chlamydomonas reinhardtii, this protein seems to act as a PSI specific chaperone facilitating the assembly of the complex by interacting with PsaA and PsaD. A loss of function mutation in tobacco leads to a loss of photosystem I.	protein_coding	(YCF3)	(YCF3)
ATCG00520	-2.5281	ATCG00520.1	Encodes a protein required for photosystem I assembly and stability. In cyanobacteria, loss of function mutation in this gene increases PSII/PSI ratio without any influence on photoautotrophic growth.	protein_coding	(YCF4)	(YCF4)
ATCG01040	-1.3574	ATCG01040.1	hypothetical protein	protein_coding	(YCF5)	(YCF5)
ATCG00300	-3.32539	ATCG00300.1	encodes PsbZ, which is a subunit of photosystem II. In Chlamydomonas, this protein has been shown to be essential in the interaction between PS II and the light harvesting complex II.	protein_coding	(YCF9)	(YCF9)
AT3G07430	-1.09771	AT3G07430.1	YLMG1-1; FUNCTIONS IN: molecular_function unknown; INVOLVED IN: nucleoid organization, chloroplast fission, embryo development ending in seed dormancy; LOCATED IN: chloroplast, chloroplast envelope, thylakoid membrane; EXPRESSED IN: 22 plant structures; EXPRESSED DURING: 13 growth stages; CONTAINS InterPro DOMAIN/s: Protein of unknown function YGGT (InterPro:IPR003425); BEST Arabidopsis thaliana …	protein_coding	(YLMG1-1)	(ATYLMG1-1); (YLMG1-1);EMBRYO DEFECTIVE 1990 (emb1990)
AT2G38860	1.3551	AT2G38860.2	Encodes protease I (pfpI)-like protein YLS5.	protein_coding	(YLS5)	(DJ1E); (YLS5)
AT3G46090	5.58824	AT3G46090.1	ZAT7; FUNCTIONS IN: sequence-specific DNA binding transcription factor activity, zinc ion binding, nucleic acid binding; INVOLVED IN: response to chitin, regulation of transcription; LOCATED IN: intracellular; CONTAINS InterPro DOMAIN/s: Zinc finger, C2H2-like (InterPro:IPR015880), Zinc finger, C2H2-type (InterPro:IPR007087); BEST Arabidopsis thaliana protein match is: C2H2-type zinc finger famil…	protein_coding	(ZAT7)	(ZAT7)
AT1G59590	1.58997	AT1G59590.1	ZCF37 mRNA, complete cds	protein_coding	(ZCF37)	(ZCF37)
AT1G59560	0.545315	AT1G59560.1	ZCF61; FUNCTIONS IN: zinc ion binding; EXPRESSED IN: 23 plant structures; EXPRESSED DURING: 13 growth stages; CONTAINS InterPro DOMAIN/s: Zinc finger, RING-type (InterPro:IPR001841), E3 Ubiquitin ligase (InterPro:IPR022170); BEST Arabidopsis thaliana protein match is: E3 Ubiquitin ligase family protein (TAIR:AT1G63900.2); Has 2916 Blast hits to 2819 proteins in 249 species: Archae - 0; Bacteria -…	protein_coding	(ZCF61)	DIAP1-LIKE PROTEIN 2 (DAL2); (ZCF61)
AT1G58340	-0.500248	AT1G58340.1	Encodes a plant MATE (multidrug and toxic compound extrusion) transporter that is localized to the Golgi complex and small organelles and is involved in determining the rate of organ initiation. It is also involved in iron homeostasis when plants are under osmotic stress.	protein_coding	(ZF14)	(ZF14);BUSH-AND-CHLOROTIC-DWARF 1 (BCD1);ZRIZI (ZRZ)
AT4G33020	-1.69765	AT4G33020.1	member of Fe(II) transporter isolog family	protein_coding	(ZIP9)	(ATZIP9); (ZIP9)
AT3G20870	0.619437	AT3G20870.1	ZIP metal ion transporter family; FUNCTIONS IN: metal ion transmembrane transporter activity; INVOLVED IN: metal ion transport, transmembrane transport; LOCATED IN: endomembrane system, membrane; EXPRESSED IN: 23 plant structures; EXPRESSED DURING: 13 growth stages; CONTAINS InterPro DOMAIN/s: Zinc/iron permease (InterPro:IPR003689); BEST Arabidopsis thaliana protein match is: ZIP metal ion trans…	protein_coding	(ZTP29)	ZINC TRANSPORTER 29 (ZTP29); (ZTP29)
AT1G58350	-0.433815	AT1G58350.1	ZW18; INVOLVED IN: biological_process unknown; LOCATED IN: mitochondrion; CONTAINS InterPro DOMAIN/s: Protein of unknown function DUF3657 (InterPro:IPR022122), Protein of unknown function DUF676, hydrolase-like (InterPro:IPR007751); BEST Arabidopsis thaliana protein match is: Putative serine esterase family protein (TAIR:AT1G09980.1); Has 500 Blast hits to 403 proteins in 96 species: Archae - 0; …	protein_coding	(ZW18)	(ZW18)
AT1G58330	2.33123	AT1G58330.1	ZW2; BEST Arabidopsis thaliana protein match is: RESPONSE TO ABA AND SALT 1 (TAIR:AT1G09950.1); Has 556 Blast hits to 556 proteins in 39 species: Archae - 0; Bacteria - 0; Metazoa - 0; Fungi - 0; Plants - 556; Viruses - 0; Other Eukaryotes - 0 (source: NCBI BLink).	protein_coding	(ZW2)	(ZW2)
AT1G58270	-0.438615	AT1G58270.1	ZW9 mRNA, complete cds	protein_coding	(ZW9)	(ZW9)
AT2G31360	-0.613337	AT2G31360.1	homologous to delta 9 acyl-lipid desaturases of cyanobacteria and acyl-CoA desaturases of yeast and mammals. expression up-regulated by cold temperature.	protein_coding	16:0DELTA9 DESATURASE 2 (DS2)	16:0DELTA9 DESATURASE 2 (DS2);16:0DELTA9 DESATURASE 2 (ADS2)
AT5G12020	3.38754	AT5G12020.1	17.6 kDa class II heat shock protein (HSP17.6II); CONTAINS InterPro DOMAIN/s: Heat shock protein Hsp20 (InterPro:IPR002068), HSP20-like chaperone (InterPro:IPR008978); BEST Arabidopsis thaliana protein match is: heat shock protein 17.6A (TAIR:AT5G12030.1); Has 1807 Blast hits to 1807 proteins in 277 species: Archae - 0; Bacteria - 0; Metazoa - 736; Fungi - 347; Plants - 385; Viruses - 0; Other Eu…	protein_coding	17.6 KDA CLASS II HEAT SHOCK PROTEIN (HSP17.6II)	17.6 KDA CLASS II HEAT SHOCK PROTEIN (HSP17.6II)
AT4G08040	-0.412824	AT4G08040.1	encodes an aminotransferase that belongs to ACC synthase gene family structurally	protein_coding	1-AMINOCYCLOPROPANE-1-CARBOXYLATE SYNTHASE 11 (ACS11)	1-AMINOCYCLOPROPANE-1-CARBOXYLATE SYNTHASE 11 (ACS11)
AT5G51690	-0.881196	AT5G51690.1	Encodes an aminotransferase with broad specificity for aspartate and aromatic amino aids such as tyrosine and phenylalanine. It does not act on branched chain amino acids and does not have ACC synthase activity.	protein_coding	1-AMINO-CYCLOPROPANE-1-CARBOXYLATE SYNTHASE 12 (ACS12)	1-AMINO-CYCLOPROPANE-1-CARBOXYLATE SYNTHASE 12 (ACS12)
AT1G01480	-0.922223	AT1G01480.1	a member of the 1-aminocyclopropane-1-carboxylate (ACC) synthase (S-adenosyl-L-methionine methylthioadenosine-lyase, EC 4.4.1.14) gene family, isolated from a flower-specific cDNA library.	protein_coding	1-AMINO-CYCLOPROPANE-1-CARBOXYLATE SYNTHASE 2 (ACS2)	(AT-ACC2);1-AMINO-CYCLOPROPANE-1-CARBOXYLATE SYNTHASE 2 (ACS2)
AT3G49700	2.19074	AT3G49700.1	encodes a a member of the 1-aminocyclopropane-1-carboxylate (ACC) synthase (S-adenosyl-L-methionine methylthioadenosine-lyase, EC 4.4.1.14) gene family. Mutants produce elevated levels of ethylene as etiolated seedlings.	protein_coding	1-AMINOCYCLOPROPANE-1-CARBOXYLATE SYNTHASE 9 (ACS9)	ETHYLENE OVERPRODUCING 3 (ETO3); (AtACS9);1-AMINOCYCLOPROPANE-1-CARBOXYLATE SYNTHASE 9 (ACS9)
AT4G11280	1.38343	AT4G11280.1	encodes a a member of the 1-aminocyclopropane-1-carboxylate (ACC) synthase (S-adenosyl-L-methionine methylthioadenosine-lyase, EC 4.4.1.14) gene family	protein_coding	1-AMINOCYCLOPROPANE-1-CARBOXYLIC ACID (ACC) SYNTHASE 6 (ACS6)	(ATACS6);1-AMINOCYCLOPROPANE-1-CARBOXYLIC ACID (ACC) SYNTHASE 6 (ACS6)
AT2G26420	-0.71989	AT2G26420.1	Encodes a phosphatidylinositol-4-phosphate 5-kinase. Exclusively expressed in roots. Essential for root hair growth.	protein_coding	1-PHOSPHATIDYLINOSITOL-4-PHOSPHATE 5-KINASE 3 (PIP5K3)	1-PHOSPHATIDYLINOSITOL-4-PHOSPHATE 5-KINASE 3 (PIP5K3)
AT1G09780	-1.36571	AT1G09780.1	Phosphoglycerate mutase, 2,3-bisphosphoglycerate-independent; FUNCTIONS IN: manganese ion binding, phosphoglycerate mutase activity, 2,3-bisphosphoglycerate-independent phosphoglycerate mutase activity, catalytic activity, metal ion binding; INVOLVED IN: response to cadmium ion, response to cold; LOCATED IN: mitochondrial envelope, cytosol, chloroplast, plasma membrane; EXPRESSED IN: 26 plant str…	protein_coding	2,3-BIPHOSPHOGLYCERATE-INDEPENDENT PHOSPHOGLYCERATE MUTASE 1 (iPGAM1)	2,3-BIPHOSPHOGLYCERATE-INDEPENDENT PHOSPHOGLYCERATE MUTASE 1 (iPGAM1)
AT3G22110	-0.454584	AT3G22110.1	Encodes the alpha-3 subunit of 20s proteasome.	protein_coding	20S PROTEASOME ALPHA SUBUNIT C1 (PAC1)	20S PROTEASOME ALPHA SUBUNIT C1 (PAC1)
AT1G53850	0.410367	AT1G53850.1	Encodes alpha5 subunit of 20s proteosome involved in protein degradation and RNA degradation.	protein_coding	20S PROTEASOME ALPHA SUBUNIT E1 (PAE1)	20S PROTEASOME ALPHA SUBUNIT E1 (PAE1);ARABIDOPSIS 20S PROTEASOME ALPHA SUBUNIT E1 (ATPAE1)
AT3G22630	-0.569013	AT3G22630.1	Encodes 20S proteasome beta subunit PBD1 (PBD1).	protein_coding	20S PROTEASOME BETA SUBUNIT D1 (PBD1)	20S PROTEASOME BETA SUBUNIT D1 (PBD1); (PRCGB)
AT4G14800	-0.726139	AT4G14800.2	Encodes 20S proteasome beta subunit PBD2 (PBD2).	protein_coding	20S PROTEASOME BETA SUBUNIT D2 (PBD2)	20S PROTEASOME BETA SUBUNIT D2 (PBD2)
AT1G13060	-0.888395	AT1G13060.2	Encodes 20S proteasome beta subunit PBE1 (PBE1).	protein_coding	20S PROTEASOME BETA SUBUNIT E1 (PBE1)	20S PROTEASOME BETA SUBUNIT E1 (PBE1)
AT1G56450	-0.618328	AT1G56450.1	20S proteasome beta subunit PBG1 (PBG1) mRNA, complete cds	protein_coding	20S PROTEASOME BETA SUBUNIT G1 (PBG1)	20S PROTEASOME BETA SUBUNIT G1 (PBG1)
AT2G20580	-1.04829	AT2G20580.1	encoding the RPN subunits of the 26S proteasome	protein_coding	26S PROTEASOME REGULATORY SUBUNIT S2 1A (RPN1A)	26S PROTEASOME REGULATORY SUBUNIT S2 1A (RPN1A);26S PROTEASOME REGULATORY SUBUNIT S2 1A (ATRPN1A)
AT5G06290	-0.691345	AT5G06290.1	Encodes a 2-Cys peroxiredoxin (2-Cys PrxB) that contains two catalytic Cys residues.	protein_coding	2-CYSTEINE PEROXIREDOXIN B (2-Cys Prx B)	2-CYS PEROXIREDOXIN B (2CPB);2-CYSTEINE PEROXIREDOXIN B (2-Cys Prx B)
AT1G74040	-0.399692	AT1G74040.1	Encodes an active Arabidopsis isopropylmalate synthase IPMS2. Involved in leucine biosynthesis. Do not participate in the chain elongation of glucosinolates. Expressed constitutively throughout the plant. Loss of IPMS2 can be compensated by a second isopropylmalate synthase gene IPMS1 (At1g18500).	protein_coding	2-ISOPROPYLMALATE SYNTHASE 1 (IMS1)	2-ISOPROPYLMALATE SYNTHASE 1 (IMS1);SOPROPYLMALATE SYNTHASE 2 (IPMS2); (MAML-3)
AT4G24770	-1.02063	AT4G24770.1	Encodes a chloroplast RNA-binding protein. A substrate of the type III effector HopU1 (mono-ADP-ribosyltransferase). Required for editing and stability of specific chloroplast mRNAs.	protein_coding	31-KDA RNA BINDING PROTEIN (RBP31)	31-KDA RNA BINDING PROTEIN (RBP31); (ATRBP33); (CP31);ARABIDOPSIS THALIANA RNA BINDING PROTEIN, APPROXIMATELY 31 KD (ATRBP31)
AT2G26260	-0.63517	AT2G26260.1	Encodes an enzyme with 3&#946;-hydroxysteroid dehydrogenase/C4-decarboxylase activity <i>in vitro</i>. The activity of the enzyme was determined using microsomal extracts of yeast overexpressing the <i>Arabidopsis</i> gene. Cytosolic fractions failed to be associated to the activity, leading to the speculation that the enzyme is membrane-bound.	protein_coding	3BETA-HYDROXYSTEROID-DEHYDROGENASE/DECARBOXYLASE ISOFORM 2 (3BETAHSD/D2)	3BETA-HYDROXYSTEROID-DEHYDROGENASE/DECARBOXYLASE ISOFORM 2 (3BETAHSD/D2);3BETA-HYDROXYSTEROID-DEHYDROGENASE/DECARBOXYLASE ISOFORM 2 (AT3BETAHSD/D2)
AT4G39980	-0.467644	AT4G39980.1	Encodes a 2-deoxy-D-arabino-heptulosonate 7-phosphate (DAHP) synthase, which catalyzes the first committed step in aromatic amino acid biosynthesis. Gene expression is induced by wounding and pathogenic bacteria Pseudomonas syringae.	protein_coding	3-DEOXY-D-ARABINO-HEPTULOSONATE 7-PHOSPHATE SYNTHASE 1 (DHS1)	3-DEOXY-D-ARABINO-HEPTULOSONATE 7-PHOSPHATE SYNTHASE 1 (DHS1)
AT2G17370	-0.833857	AT2G17370.1	Encodes a 3-hydroxy-3-methylglutaryl-CoA reductase (HMGR) that is involved in the synthesis of sterol and triterpenoid compounds.	protein_coding	3-HYDROXY-3-METHYLGLUTARYL-COA REDUCTASE 2 (HMG2)	3-HYDROXY-3-METHYLGLUTARYL-COENZYME A REDUCTASE 2 (HMGR2);3-HYDROXY-3-METHYLGLUTARYL-COA REDUCTASE 2 (HMG2)
AT4G14440	0.554789	AT4G14440.1	encodes a cytosolic delta3, delta2-enoyl CoA isomerase, involved in unsaturated fatty acid degradation	protein_coding	3-HYDROXYACYL-COA DEHYDRATASE 1 (HCD1)	DELTA(3), DELTA(2)-ENOYL COA ISOMERASE 3 (ECI3);ARABIDOPSIS THALIANA DELTA(3), DELTA(2)-ENOYL COA ISOMERASE 3 (ATECI3);3-HYDROXYACYL-COA DEHYDRATASE 1 (HCD1)
AT5G46290	-0.865516	AT5G46290.3	Encodes beta-ketoacyl-[acyl carrier protein] synthase I (KASI). Crucial for fatty acid synthesis. Plays a role in chloroplast division and embryo development.	protein_coding	3-KETOACYL-ACYL CARRIER PROTEIN SYNTHASE I (KASI)	3-KETOACYL-ACYL CARRIER PROTEIN SYNTHASE I (KASI)
AT1G62640	-0.762779	AT1G62640.1	3-ketoacyl-acyl carrier protein synthase III (KAS III)	protein_coding	3-KETOACYL-ACYL CARRIER PROTEIN SYNTHASE III (KAS III)	3-KETOACYL-ACYL CARRIER PROTEIN SYNTHASE III (KAS III)
AT1G01120	0.381669	AT1G01120.1	Encodes a condensing enzyme KCS1 (3-ketoacyl-CoA synthase 1) which is involved in the critical fatty acid elongation process in wax biosynthesis.	protein_coding	3-KETOACYL-COA SYNTHASE 1 (KCS1)	3-KETOACYL-COA SYNTHASE 1 (KCS1)
AT2G26640	-0.906895	AT2G26640.1	Encodes KCS11, a member of the 3-ketoacyl-CoA synthase family involved in the biosynthesis of VLCFA (very long chain fatty acids).	protein_coding	3-KETOACYL-COA SYNTHASE 11 (KCS11)	3-KETOACYL-COA SYNTHASE 11 (KCS11)
AT2G28630	-0.706081	AT2G28630.1	Encodes KCS12, a member of the 3-ketoacyl-CoA synthase family involved in the biosynthesis of VLCFA (very long chain fatty acids).	protein_coding	3-KETOACYL-COA SYNTHASE 12 (KCS12)	3-KETOACYL-COA SYNTHASE 12 (KCS12)
AT4G34250	-1.27456	AT4G34250.1	Encodes KCS16, a member of the 3-ketoacyl-CoA synthase family involved in the biosynthesis of VLCFA (very long chain fatty acids).	protein_coding	3-KETOACYL-COA SYNTHASE 16 (KCS16)	3-KETOACYL-COA SYNTHASE 16 (KCS16)
AT4G34510	2.8885	AT4G34510.1	Encodes KCS17, a member of the 3-ketoacyl-CoA synthase family involved in the biosynthesis of VLCFA (very long chain fatty acids).	protein_coding	3-KETOACYL-COA SYNTHASE 17 (KCS17)	3-KETOACYL-COA SYNTHASE 17 (KCS17)
AT5G04530	-1.30109	AT5G04530.1	Encodes KCS19, a member of the 3-ketoacyl-CoA synthase family involved in the biosynthesis of VLCFA (very long chain fatty acids).	protein_coding	3-KETOACYL-COA SYNTHASE 19 (KCS19)	3-KETOACYL-COA SYNTHASE 19 (KCS19)
AT1G04220	0.991356	AT1G04220.1	Encodes KCS2, a member of the 3-ketoacyl-CoA synthase family involved in the biosynthesis of VLCFA (very long chain fatty acids).	protein_coding	3-KETOACYL-COA SYNTHASE 2 (KCS2)	3-KETOACYL-COA SYNTHASE 2 (KCS2)
AT1G07720	0.473272	AT1G07720.1	Encodes KCS3, a member of the 3-ketoacyl-CoA synthase family involved in the biosynthesis of VLCFA (very long chain fatty acids).	protein_coding	3-KETOACYL-COA SYNTHASE 3 (KCS3)	3-KETOACYL-COA SYNTHASE 3 (KCS3)
AT1G19440	-0.694121	AT1G19440.1	Encodes KCS4, a member of the 3-ketoacyl-CoA synthase family involved in the biosynthesis of VLCFA (very long chain fatty acids).	protein_coding	3-KETOACYL-COA SYNTHASE 4 (KCS4)	3-KETOACYL-COA SYNTHASE 4 (KCS4)
AT1G25450	-0.669857	AT1G25450.1	Encodes KCS5, a member of the 3-ketoacyl-CoA synthase family involved in the biosynthesis of VLCFA (very long chain fatty acids).	protein_coding	3-KETOACYL-COA SYNTHASE 5 (KCS5)	3-KETOACYL-COA SYNTHASE 5 (KCS5);ECERIFERUM 60 (CER60)
AT1G68530	-0.720775	AT1G68530.1	Encodes KCS6, a member of the 3-ketoacyl-CoA synthase family involved in the biosynthesis of VLCFA (very long chain fatty acids).	protein_coding	3-KETOACYL-COA SYNTHASE 6 (KCS6)	CUTICULAR 1 (CUT1);POLLEN-PISTIL INCOMPATIBILITY 1 (POP1);3-KETOACYL-COA SYNTHASE 6 (KCS6); (G2);ECERIFERUM 6 (CER6)
AT2G16280	-0.398707	AT2G16280.1	Encodes KCS9, a member of the 3-ketoacyl-CoA synthase family involved in the biosynthesis of VLCFA (very long chain fatty acids).	protein_coding	3-KETOACYL-COA SYNTHASE 9 (KCS9)	3-KETOACYL-COA SYNTHASE 9 (KCS9)
AT4G34030	-0.600187	AT4G34030.1	MCC-B is involved in leucine degradation in mitochondria. The active protein is a dimer of MCC-A and MCC-B. MCC-A is biotinylated whereas MCC-B is not.	protein_coding	3-METHYLCROTONYL-COA CARBOXYLASE (MCCB)	3-METHYLCROTONYL-COA CARBOXYLASE (MCCB)
AT5G04510	-0.422412	AT5G04510.1	Encodes 3-phosphoinositide-dependent protein kinase that contains pleckstrin homology domain and binds 3-phosphoinositides. It activates the protein kinase AGC2-1 in a phosphatidic acid dependent manner. Phosphorylates S6K1. Interacts with PID, and transphosphorylation by PDK1 increases PID autophosphorylation.	protein_coding	3'-PHOSPHOINOSITIDE-DEPENDENT PROTEIN KINASE 1 (PDK1)	(ATPDK1);3'-PHOSPHOINOSITIDE-DEPENDENT PROTEIN KINASE 1 (PDK1)
AT4G23800	0.709257	AT4G23800.1	Encodes a protein containing three copies of the HMG (high mobility group)-box domain. The two Arabidopsis 3xHMG-box proteins are: AT4G11080 (3xHMG-box1) and AT4G23800 (3xHMG-box2). Interacts with mitotic and meiotic chromosomes.	protein_coding	3XHIGH MOBILITY GROUP-BOX2 (3xHMG-box2)	3XHIGH MOBILITY GROUP-BOX2 (3xHMG-box2)
AT1G72370	-1.50971	AT1G72370.1	acidic protein associated to 40S ribosomal subunit of ribosomes. Involved in polysome formation during active protein synthesis. Expressed in actively growing tissue.	protein_coding	40S RIBOSOMAL PROTEIN SA (P40)	(AP40);40S RIBOSOMAL PROTEIN SA (P40); (RPSAA); (RP40)
AT3G04770	-0.896744	AT3G04770.1	40s ribosomal protein SA B (RPSAb); FUNCTIONS IN: structural constituent of ribosome; INVOLVED IN: translation; LOCATED IN: cytosolic small ribosomal subunit, cytosolic ribosome, chloroplast, membrane; EXPRESSED IN: 25 plant structures; EXPRESSED DURING: 15 growth stages; CONTAINS InterPro DOMAIN/s: Ribosomal protein S2 (InterPro:IPR001865), Ribosomal protein S2, conserved site (InterPro:IPR01813…	protein_coding	40S RIBOSOMAL PROTEIN SA B (RPSAb)	40S RIBOSOMAL PROTEIN SA B (RPSAb)
AT5G57850	-0.443085	AT5G57850.1	ADCL encodes a protein that acts as a 4-amino-4-deoxychorismate lyase. It catalyzes the production 4-aminobenzoate (pABA) production which is required for folate biosynthesis. The enzyme localizes to chloroplasts based on an import assay and GFP localization experiments.	protein_coding	4-AMINO-4-DEOXYCHORISMATE LYASE (ADCL)	4-AMINO-4-DEOXYCHORISMATE LYASE (ADCL)
AT3G21230	0.609473	AT3G21230.1	The gene encodes a 4-coumarate coenzyme A ligase being able to use sinapate as substrate. The catalytic efficiency was in the following (descending) order: p-coumaric acid, caffeic acid, 5-OH-ferulic acid, ferulic acid and sinapic acid. At4CL5 was unable to use cinnamic acid as substrate. Knockout of At4CL5 (4cl5) revealed no effect on syringyl lignin content indicating that the activity observed…	protein_coding	4-COUMARATE:COA LIGASE 5 (4CL5)	4-COUMARATE:COA LIGASE 5 (4CL5)
AT2G18250	1.05388	AT2G18250.1	At2g18250 encodes pantetheine-phosphate adenylyltransferase catalyzing the formation of dephospho-CoA from pantetheine 4'-phosphate. The enzyme is involved in coenzyme A biosynthesis.	protein_coding	4-PHOSPHOPANTETHEINE ADENYLYLTRANSFERASE (COAD)	4-PHOSPHOPANTETHEINE ADENYLYLTRANSFERASE (COAD);4-PHOSPHOPANTETHEINE ADENYLYLTRANSFERASE (ATCOAD)
AT1G12350	0.886954	AT1G12350.1	At1g12350 encodes phosphopantothenoylcysteine synthetase (phosphopantothenoylcysteine ligase). Its molecular function was shown to add cysteine forming (R)-4?-phospho-N-pantothenoylcysteine (PPC)	protein_coding	4-PHOSPHO-PANTO-THENOYLCYSTEINE SYNTHETASE (COAB)	4-PHOSPHO-PANTO-THENOYLCYSTEINE SYNTHETASE (ATCOAB);4-PHOSPHO-PANTO-THENOYLCYSTEINE SYNTHETASE (COAB)
AT5G08530	-0.904483	AT5G08530.1	51 kDa subunit of complex I (CI51); FUNCTIONS IN: 4 iron, 4 sulfur cluster binding, NAD or NADH binding, FMN binding, NADH dehydrogenase (ubiquinone) activity, oxidoreductase activity, acting on NADH or NADPH; INVOLVED IN: oxidation reduction, mitochondrial electron transport, NADH to ubiquinone; LOCATED IN: mitochondrion, mitochondrial respiratory chain complex I, respiratory chain complex I; EX…	protein_coding	51 KDA SUBUNIT OF COMPLEX I (CI51)	51 KDA SUBUNIT OF COMPLEX I (CI51)
AT1G75660	-1.01259	AT1G75660.1	Encodes a protein with similarity to yeast 5'-3'exonucleases and can functionally complement the yeast mutations. In Arabidopsis XRN3 acts as a suppressor of posttranscriptional gene silencing. Mutants accumulate excised miRNA products suggesting that XRN3 is involved in degradation of these products.	protein_coding	5'-3' EXORIBONUCLEASE 3 (XRN3)	5'-3' EXORIBONUCLEASE 3 (AtXRN3);5'-3' EXORIBONUCLEASE 3 (XRN3)
AT1G62180	0.692477	AT1G62180.1	encodes a adenosine 5'-phosphosulfate reductase, involved in sulfate assimilation. Is a major effect locus for natural variation of shoot sulfate content in Arabidopsis.	protein_coding	5'ADENYLYLPHOSPHOSULFATE REDUCTASE 2 (APR2)	5'ADENYLYLPHOSPHOSULFATE REDUCTASE 2 (APR2);ADENOSINE-5'-PHOSPHOSULFATE REDUCTASE (APSR); (ATAPR2); (PRH);3'-PHOSPHOADENOSINE-5'-PHOSPHOSULFATE (PAPS) REDUCTASE HOMOLOG 43 (PRH43)
AT5G11920	2.56372	AT5G11920.1	Encodes a protein with fructan exohydrolase (FEH) activity acting on both inulin and levan-type fructans (1- and 6-FEH). The enzyme does not have invertase activity.	protein_coding	6-&1-FRUCTAN EXOHYDROLASE (cwINV6)	6-&1-FRUCTAN EXOHYDROLASE (cwINV6);6-&1-FRUCTAN EXOHYDROLASE (AtcwINV6)
AT1G54060	0.564589	AT1G54060.1	Member of the trihelix DNA binding protein family. Nuclear localized. Involved in repressing seed maturation genes during seed germination and seedling development.	protein_coding	6B-INTERACTING PROTEIN 1-LIKE 1 (ASIL1)	6B-INTERACTING PROTEIN 1-LIKE 1 (ASIL1)
AT1G13700	0.452674	AT1G13700.1	6-phosphogluconolactonase 1 (PGL1); FUNCTIONS IN: 6-phosphogluconolactonase activity, catalytic activity; INVOLVED IN: pentose-phosphate shunt, carbohydrate metabolic process; LOCATED IN: cellular_component unknown; EXPRESSED IN: 11 plant structures; EXPRESSED DURING: LP.06 six leaves visible, LP.04 four leaves visible, 4 anthesis, petal differentiation and expansion stage; CONTAINS InterPro DOMA…	protein_coding	6-PHOSPHOGLUCONOLACTONASE 1 (PGL1)	6-PHOSPHOGLUCONOLACTONASE 1 (PGL1)
AT3G49360	-0.564107	AT3G49360.1	6-phosphogluconolactonase 2 (PGL2); FUNCTIONS IN: 6-phosphogluconolactonase activity, catalytic activity; INVOLVED IN: pentose-phosphate shunt, carbohydrate metabolic process; LOCATED IN: plasma membrane; EXPRESSED IN: 24 plant structures; EXPRESSED DURING: 13 growth stages; CONTAINS InterPro DOMAIN/s: Glucosamine/galactosamine-6-phosphate isomerase (InterPro:IPR006148), 6-phosphogluconolactonase…	protein_coding	6-PHOSPHOGLUCONOLACTONASE 2 (PGL2)	6-PHOSPHOGLUCONOLACTONASE 2 (PGL2)
AT5G24420	-1.7915	AT5G24420.1	6-phosphogluconolactonase 5 (PGL5); FUNCTIONS IN: 6-phosphogluconolactonase activity; INVOLVED IN: pentose-phosphate shunt, pentose-phosphate shunt, oxidative branch, carbohydrate metabolic process; LOCATED IN: cellular_component unknown; EXPRESSED IN: 21 plant structures; EXPRESSED DURING: 14 growth stages; CONTAINS InterPro DOMAIN/s: 6-phosphogluconolactonase, DevB-type (InterPro:IPR005900); BE…	protein_coding	6-PHOSPHOGLUCONOLACTONASE 5 (PGL5)	6-PHOSPHOGLUCONOLACTONASE 5 (PGL5)
AT5G46800	-0.378352	AT5G46800.1	Seedling lethal mutation; Mitochondrial Carnitine Acyl Carrier-Like Protein	protein_coding	A BOUT DE SOUFFLE (BOU)	A BOUT DE SOUFFLE (BOU)
AT5G40010	1.16962	AT5G40010.1	Encodes a mitochondrial ATPase involved in seed and silique development.	protein_coding	AAA-ATPASE 1 (AATP1)	ATPASE-IN-SEED-DEVELOPMENT (ASD);AAA-ATPASE 1 (AATP1)
AT5G67030	-0.405064	AT5G67030.1	Encodes a single copy zeaxanthin epoxidase gene that functions in first step of the biosynthesis of the abiotic stress hormone abscisic acid (ABA). Mutants in this gene are unable to express female sterility in response to beta-aminobutyric acid, as wild type plants do.	protein_coding	ABA DEFICIENT 1 (ABA1)	ABA DEFICIENT 1 (ABA1);LOW EXPRESSION OF OSMOTIC STRESS-RESPONSIVE GENES 6 (LOS6);NON-PHOTOCHEMICAL QUENCHING 2 (NPQ2);ARABIDOPSIS THALIANA ZEAXANTHIN EPOXIDASE (ATZEP);ZEAXANTHIN EPOXIDASE (ZEP);IMPAIRED IN BABA-INDUCED STERILITY 3 (IBS3);ARABIDOPSIS THALIANA ABA DEFICIENT 1 (ATABA1)
AT4G26080	-0.652545	AT4G26080.1	Involved in abscisic acid (ABA) signal transduction. Negative regulator of ABA promotion of stomatal closure.	protein_coding	ABA INSENSITIVE 1 (ABI1)	(AtABI1);ABA INSENSITIVE 1 (ABI1)
AT4G23450	1.03874	AT4G23450.2	AtAIRP1 gene encodes a C3H2C3-type RING E3 Ub ligase. It has been shown to be a positive regulator in the Arabidopsis ABA-dependent drought response.	protein_coding	ABA INSENSITIVE RING PROTEIN 1 (AIRP1)	(AtAIRP1);ABA INSENSITIVE RING PROTEIN 1 (AIRP1)
AT5G04895	-1.63759	AT5G04895.1	DEA(D/H)-box RNA helicase family protein; FUNCTIONS IN: double-stranded RNA binding, helicase activity, nucleic acid binding, ATP-dependent helicase activity, ATP binding; INVOLVED IN: biological_process unknown; LOCATED IN: mitochondrion, intracellular; CONTAINS InterPro DOMAIN/s: Helicase-associated domain (InterPro:IPR007502), DNA/RNA helicase, DEAD/DEAH box type, N-terminal (InterPro:IPR01154…	protein_coding	ABA OVERLY SENSITIVE 6 (ABO6)	ABA OVERLY SENSITIVE 6 (ABO6)
AT1G66600	1.24414	AT1G66600.1	A member of WRKY Transcription Factor; Group III. Involved in the regulation of plant responses to ABA and drought stress.	protein_coding	ABA OVERLY SENSITIVE MUTANT 3 (ABO3)	WRKY DNA-BINDING PROTEIN 63 (WRKY63); (ABO3);ABA OVERLY SENSITIVE MUTANT 3 (ABO3); (AtWRKY63)
AT5G51760	-3.56301	AT5G51760.1	Encodes AHG1 (ABA-hypersensitive germination 1), a putative protein phosphatase 2C (PP2C). Expressed in seeds. AHG1 functions in seed development and germination.	protein_coding	ABA-HYPERSENSITIVE GERMINATION 1 (AHG1)	ABA-HYPERSENSITIVE GERMINATION 1 (AHG1)
AT2G46510	1.49257	AT2G46510.1	Encodes a nuclear localized BLH domain containing transcriptional activator involved in response to ABA. Overexpression confers enhanced ABA responsiveness while loss of function mutants are ABA sensitive.	protein_coding	ABA-INDUCIBLE BHLH-TYPE TRANSCRIPTION FACTOR (AIB)	ABA-INDUCIBLE BHLH-TYPE TRANSCRIPTION FACTOR (AIB);ABA-INDUCIBLE BHLH-TYPE TRANSCRIPTION FACTOR (ATAIB)
AT5G13680	-0.762073	AT5G13680.1	A subunit of Elongator, a histone acetyl transferase complex, consisting of six subunits (ELP1?ELP6), that copurifies with the elongating RNAPII in yeast and humans. Three Arabidopsis thaliana genes, encoding homologs of the yeast Elongator subunits ELP1, ELP3 (histone acetyl transferase), and ELP4 are responsible for the narrow leaf phenotype in elongata mutants and for reduced root growth that …	protein_coding	ABA-OVERLY SENSITIVE 1 (ABO1)	ELONGATA 2 (ELO2); (AtELP1);ABA-OVERLY SENSITIVE 1 (ABO1)
AT4G01660	-0.583784	AT4G01660.1	Encodes an ABC1-like protein, member of the ATH subfamily; putative ABC transporter; isolated by functional complementation of a yeast abc1 mutant	protein_coding	ABC TRANSPORTER 1 (ABC1)	ABC TRANSPORTER 1 (ATABC1);ABC TRANSPORTER 1 (ABC1); (ATATH10)
AT5G64940	-1.47278	AT5G64940.1	Encodes a member of ATH subfamily of ATP-binding cassette (ABC) proteins.	protein_coding	ABC2 HOMOLOG 13 (ATH13)	ARABIDOPSIS THALIANA ABC2 HOMOLOG 13 (ATATH13);ABC2 HOMOLOG 13 (ATH13);OXIDATIVE STRESS-RELATED ABC1-LIKE PROTEIN 1 (OSA1);A. THALIANA OXIDATIVE STRESS-RELATED ABC1-LIKE PROTEIN 1 (ATOSA1)
AT4G33680	-0.586916	AT4G33680.1	Encodes an L,L-diaminopimelate aminotransferase. Involved in disease resistance against Pseudomonas syringae. mutants have elevated SA levels, a low level of spontaneous cell death, callose deposition, and enlarged cells in leaves. genetically maps on chr 4 between L23H3 and nga1139.	protein_coding	ABERRANT GROWTH AND DEATH 2 (AGD2)	ABERRANT GROWTH AND DEATH 2 (AGD2)
AT3G23560	-0.674535	AT3G23560.1	Member of the multidrug and toxic compound extrusion (MATE) family, protects roots from inhibitory compounds.	protein_coding	ABERRANT LATERAL ROOT FORMATION 5 (ALF5)	ABERRANT LATERAL ROOT FORMATION 5 (ALF5)
AT3G10572	0.697243	AT3G10572.1	APEM9 is required for both PTS1- and PTS2-dependent protein transport. APEM9 interacts with PEX6 in BiFC assay and mating-based Split ubiquitin system. BiFC data shows that APEM9 is required for peroxisomal localization of PEX1-PEX6 complex. These results indicate that APEM9 functions like mammalian PEX26 and yeast PEX15.	protein_coding	ABERRANT PEROXISOME MORPHOLOGY 9 (APEM9)	ABERRANT PEROXISOME MORPHOLOGY 9 (APEM9)
AT5G42630	1.45079	AT5G42630.1	Encodes a member of the KANADI family of putative transcription factors. Involved in integument formation during ovule development and expressed at the boundary between the inner and outer integuments. It is essential for directing laminar growth of the inner integument.Along with KAN1 and KAN2, KAN4 is involved in proper localization of PIN1 in early embryogenesis.	protein_coding	ABERRANT TESTA SHAPE (ATS)	ABERRANT TESTA SHAPE (ATS);KANADI 4 (KAN4)
AT1G13740	0.594984	AT1G13740.1	Encodes a member of a small plant-specific gene family whose members interact with ABI5 and appear to be involved in mediating stress responses. AFP2 mutants affect a number of ABA mediated processes such as germination and response to osmotic and sugar stress. AFP2 nuclear localization is stress dependent.	protein_coding	ABI FIVE BINDING PROTEIN 2 (AFP2)	ABI FIVE BINDING PROTEIN 2 (AFP2)
AT2G46225	0.527888	AT2G46225.2	Encodes a subunit of the WAVE complex. The WAVE complex is required for activation of ARP2/3 complex which functions in actin microfilament nucleation and branching. One of four ABI-like proteins.	protein_coding	ABI-1-LIKE 1 (ABIL1)	ABI-1-LIKE 1 (ABIL1)
AT1G08780	0.541464	AT1G08780.1	ABI3-interacting protein 3 (AIP3); FUNCTIONS IN: unfolded protein binding; INVOLVED IN: protein folding; LOCATED IN: prefoldin complex; EXPRESSED IN: 23 plant structures; EXPRESSED DURING: 13 growth stages; CONTAINS InterPro DOMAIN/s: Prefoldin beta-like (InterPro:IPR002777), Prefoldin, subunit 4 (InterPro:IPR016661); Has 376 Blast hits to 375 proteins in 196 species: Archae - 2; Bacteria - 0; Me…	protein_coding	ABI3-INTERACTING PROTEIN 3 (AIP3)	PREFOLDIN 4 (PFD4);ABI3-INTERACTING PROTEIN 3 (AIP3)
AT5G42030	1.51902	AT5G42030.1	ABL interactor-like protein 4 (ABIL4); BEST Arabidopsis thaliana protein match is: ABL interactor-like protein 3 (TAIR:AT5G24310.1); Has 1807 Blast hits to 1807 proteins in 277 species: Archae - 0; Bacteria - 0; Metazoa - 736; Fungi - 347; Plants - 385; Viruses - 0; Other Eukaryotes - 339 (source: NCBI BLink).	protein_coding	ABL INTERACTOR-LIKE PROTEIN 4 (ABIL4)	ABL INTERACTOR-LIKE PROTEIN 4 (ABIL4)
AT2G45190	-1.03842	AT2G45190.1	Encodes a member of the YABBY family of transcriptional regulators that is involved in abaxial cell type specification in leaves and fruits. YAB1 acts in a non-cell autonomous fashion within the meristem to affect phyllotactic patterning. The non-autonomous effect on the central region of the meristem is mediated through the activity if Lateral Suppressor (LAS).	protein_coding	ABNORMAL FLORAL ORGANS (AFO)	ABNORMAL FLORAL ORGANS (AFO);YABBY1 (YAB1);FILAMENTOUS FLOWER (FIL)
AT4G29010	0.378565	AT4G29010.1	Functions in beta-oxidation of fatty acids, similar to CuMFP with L-3-hydroxyacyl-CoA hydrolyase , L-3-hydroxyacyl-dehydrogenase, D-3-hydroxyacyl-CoA epimerase, and 3, 2-enoyl-CoA isomerase activities	protein_coding	ABNORMAL INFLORESCENCE MERISTEM (AIM1)	ABNORMAL INFLORESCENCE MERISTEM (AIM1)
AT2G20300	-1.16608	AT2G20300.1	Encodes ABNORMAL LEAF SHAPE 2 (ALE2), a receptor-like protein kinase (RLK) with a cluster of basic amino acid residues followed by a cysteine-containing sequence in the putative extracellular domain. Function together with ACR4 (Arabidopsis homolog of the Crinkly4) and ALE1 in positively regulating protoderm-specific gene expression and for the formation of leafy organs. ale2 mutants have various…	protein_coding	ABNORMAL LEAF SHAPE 2 (ALE2)	ABNORMAL LEAF SHAPE 2 (ALE2)
AT1G80070	-0.987491	AT1G80070.1	a genetic locus involved in embryogenesis. Mutations in this locus result in an abnormal suspensor and embryo lethality.	protein_coding	ABNORMAL SUSPENSOR 2 (SUS2)	ABNORMAL SUSPENSOR 2 (SUS2);EMBRYO DEFECTIVE 14 (EMB14);EMBRYO DEFECTIVE 177 (EMB177);EMBRYO DEFECTIVE 33 (EMB33)
AT2G16910	1.71111	AT2G16910.1	Encodes a basic helix-loop helix transcription factor involved in tapetal cell development. Loss of function mutations are male sterile. AMS binds to a region termed the E box of target gene promoters.	protein_coding	ABORTED MICROSPORES (AMS)	ABORTED MICROSPORES (AMS)
AT1G67080	0.732761	AT1G67080.1	Encodes a protein involved in the photoprotection of PSII. An aba4-1 mutant completely lacks neoxanthin,a component of the chromophore of the peripheral antenna system in PSII. ABA4 is required for neoxanthin biosynthesis, an intermediary step in abscisic acid biosynthesis, but no catalytic activity has been detected for the ABA4 protein.	protein_coding	ABSCISIC ACID (ABA)-DEFICIENT 4 (ABA4)	ABSCISIC ACID (ABA)-DEFICIENT 4 (ABA4)
AT4G34000	-0.508494	AT4G34000.1	Encodes an ABA-responsive element-binding protein with similarity to transcription factors that is expressed in response to stress and abscisic acid.	protein_coding	ABSCISIC ACID RESPONSIVE ELEMENTS-BINDING FACTOR 3 (ABF3)	ABSCISIC ACID RESPONSIVE ELEMENTS-BINDING FACTOR 3 (ABF3); (ATABF3);DC3 PROMOTER-BINDING FACTOR 5 (DPBF5)
AT2G27150	-0.42189	AT2G27150.1	Encodes the aldehyde oxidase delta isoform catalyzing the final step in abscisic acid biosynthesis.	protein_coding	ABSCISIC ALDEHYDE OXIDASE 3 (AAO3)	ABSCISIC ALDEHYDE OXIDASE 3 (AAO3); (AtAAO3);ALDEHYDE OXIDASE DELTA (AOdelta); (AAO3);ARABIDOPSIS THALIANA ALDEHYDE OXIDASE 3 (At-AO3)
AT2G19590	1.09539	AT2G19590.1	encodes a protein whose sequence is similar to 1-aminocyclopropane-1-carboxylate oxidase	protein_coding	ACC OXIDASE 1 (ACO1)	(ATACO1);ACC OXIDASE 1 (ACO1)
AT1G62380	1.17716	AT1G62380.1	Encodes a protein similar to 1-aminocyclopropane-1-carboxylic oxidase (ACC oxidase). Expression of the AtACO2 transcripts is affected by ethylene.	protein_coding	ACC OXIDASE 2 (ACO2)	(ATACO2);ACC OXIDASE 2 (ACO2)
AT5G65800	-0.714441	AT5G65800.1	1-aminocyclopropane-1-carboxylate synthase (ACS) is encoded by a multigene family consisting of at least five members whose expression is induced by hormones, developmental signals, and protein synthesis inhibition.	protein_coding	ACC SYNTHASE 5 (ACS5)	ACC SYNTHASE 5 (ACS5); (ATACS5);ETHYLENE OVERPRODUCER 2 (ETO2);CYTOKININ-INSENSITIVE 5 (CIN5)
AT2G34690	0.53151	AT2G34690.1	Gene product transports the glycolipid precursor sphingosine between membranes in vitro. Mutant constitutively expresses defense-related genes that accompany the hypersensitive response normally triggered by avirulent pathogens.	protein_coding	ACCELERATED CELL DEATH 11 (ACD11)	ACCELERATED CELL DEATH 11 (ACD11)
AT4G37000	0.446612	AT4G37000.1	Mutants have spontaneous spreading cell death lesions and constitutive activation of defenses in the absence of pathogen infection. Its product was shown to display red chlorophyll catabolite reductase (RCCR), which catalyzes one step in the breakdown of the porphyrin component of chlorophyll. The enzyme was further assessed to be a Type-1 (pFCC-1-producing) RCCR.Upon P. syringae infection, ACD2 …	protein_coding	ACCELERATED CELL DEATH 2 (ACD2)	ARABIDOPSIS THALIANA RED CHLOROPHYLL CATABOLITE REDUCTASE (ATRCCR);ACCELERATED CELL DEATH 2 (ACD2)
AT4G14400	7.94596	AT4G14400.1	encodes a novel protein with putative ankyrin and transmembrane regions. It is a member of one of the largest uncharacterized gene families in higher plants. The gene is involved in resistance to Pseudomonas syringae.	protein_coding	ACCELERATED CELL DEATH 6 (ACD6)	ACCELERATED CELL DEATH 6 (ACD6)
AT5G38660	0.430642	AT5G38660.1	mutant has Altered acclimation responses;	protein_coding	ACCLIMATION OF PHOTOSYNTHESIS TO ENVIRONMENT (APE1)	ACCLIMATION OF PHOTOSYNTHESIS TO ENVIRONMENT (APE1)
AT5G46110	-0.867068	AT5G46110.4	Encodes a chloroplast triose phosphate / 3-phosphoglycerate translocator that transports triose phosphates derived from the Calvin cycle in the stroma to the cytosol for use in sucrose synthesis and other biosynthetic processes. A tpt mutant has altered acclimation responses.	protein_coding	ACCLIMATION OF PHOTOSYNTHESIS TO ENVIRONMENT 2 (APE2)	TRIOSE-PHOSPHATE &#8260; PHOSPHATE TRANSLOCATOR (TPT);ACCLIMATION OF PHOTOSYNTHESIS TO ENVIRONMENT 2 (APE2)
AT5G57930	-0.701382	AT5G57930.2	ACCUMULATION OF PHOTOSYSTEM ONE 2	protein_coding	ACCUMULATION OF PHOTOSYSTEM ONE 2 (APO2)	ACCUMULATION OF PHOTOSYSTEM ONE 2 (APO2)
AT5G61930	0.681854	AT5G61930.1	ACCUMULATION OF PHOTOSYSTEM ONE 3	protein_coding	ACCUMULATION OF PHOTOSYSTEM ONE 3 (APO3)	ACCUMULATION OF PHOTOSYSTEM ONE 3 (APO3)
AT4G25650	-0.418114	AT4G25650.2	Similar to ACD1. Leaves of antisense ACD1-like plants turn yellow in darkness like wild-type whereas antisense ACD1 plants remain dark after five days of dark treatment.	protein_coding	ACD1-LIKE (ACD1-LIKE)	TRANSLOCON AT THE INNER ENVELOPE MEMBRANE OF CHLOROPLASTS, 55 KDA - IV (TIC55-IV);ACD1-LIKE (ACD1-LIKE);PROTOCHLOROPHYLLIDE-DEPENDENT TRANSLOCON COMPONENT, 52 KDA (PTC52)
AT5G48230	-0.896573	AT5G48230.2	Encodes an acetoacetyl-CoA thiolase that generates the bulk of the acetoacetyl-CoA precursor needed for the cytosolic localized, mevalonate-derived isoprenoids biosynthetic pathway. Loss-of-function mutants are embryo lethal.	protein_coding	ACETOACETYL-COA THIOLASE 2 (ACAT2)	ACETOACETYL-COA THIOLASE 2 (AACT2);ACETOACETYL-COA THIOLASE 2 (ACAT2);EMBRYO DEFECTIVE 1276 (EMB1276)
AT2G23600	0.491117	AT2G23600.1	Encodes a protein shown to have carboxylesterase activity, methyl salicylate esterase activity, methyl jasmonate esterase activity, and methyl IAA esterase activity in vitro. MES2 appears to be involved in MeSA hydrolysis in planta. This protein does not act on MeGA4, or MEGA9 in vitro.	protein_coding	ACETONE-CYANOHYDRIN LYASE (ACL)	ACETONE-CYANOHYDRIN LYASE (ACL);ARABIDOPSIS THALIANA METHYL ESTERASE 2 (ATMES2);METHYL ESTERASE 8 (ME8);ARABIDOPSIS METHYL ESTERASE 8 (ATME8);METHYL ESTERASE 2 (MES2)
AT5G35360	-0.917415	AT5G35360.3	Encodes biotin carboxylase subunit (CAC2).	protein_coding	ACETYL CO-ENZYME A CARBOXYLASE BIOTIN CARBOXYLASE SUBUNIT (CAC2)	ACETYL CO-ENZYME A CARBOXYLASE BIOTIN CARBOXYLASE SUBUNIT (CAC2)
AT1G36160	-0.850187	AT1G36160.1	Encodes acetyl-CoA carboxylase. Mutant displays uncoordinated cell divisions which are enhanced by cytokinins. Mutant also has aberrant organization of the apical region in the embryo and abnormal root and shoot development and is deficient in freezing tolerance after cold acclimation. Essential for very long chain fatty acid elongation.	protein_coding	ACETYL-COA CARBOXYLASE 1 (ACC1)	ACETYL-COA CARBOXYLASE 1 (ACC1);SENSITIVE TO FREEZING 3 (SFR3); (AT-ACC1);EMBRYO DEFECTIVE 22 (EMB22);GURKE (GK);PASTICCINO 3 (PAS3);GLOSSYHEAD 1 (GSD1)
AT1G36180	-0.591017	AT1G36180.1	acetyl-CoA carboxylase 2 (ACC2)	protein_coding	ACETYL-COA CARBOXYLASE 2 (ACC2)	ACETYL-COA CARBOXYLASE 2 (ACC2)
ATCG00500	-2.68892	ATCG00500.1	Encodes the carboxytransferase beta subunit of the Acetyl-CoA carboxylase (ACCase) complex in plastids. This complex catalyzes the carboxylation of acetyl-CoA to produce malonyl-CoA, the first committed step in fatty acid synthesis.	protein_coding	ACETYL-COA CARBOXYLASE CARBOXYL TRANSFERASE SUBUNIT BETA (ACCD)	ACETYL-COA CARBOXYLASE CARBOXYL TRANSFERASE SUBUNIT BETA (ACCD)
AT5G36880	-0.556727	AT5G36880.2	Encodes a plastidic acetyl-coA synthetase. This enzyme plays a role in converting acetate to acetyl-coA in the plastids. It does not appear to be a major contributor to fatty acid biosynthesis based on mutant phenotypes. The enzyme seems to act as a monomer and may play an important role in preventing the toxic accumulation of fermentation products including acetaldehyde, acetate, and ethanol. It…	protein_coding	ACETYL-COA SYNTHETASE (ACS)	ACETYL-COA SYNTHETASE (ACS)
AT4G14716	0.810727	AT4G14716.1	Encodes an acireductone dioxygenase that is activated by interaction with a heterotrimeric G protein beta subunit. It is a metalloenzyme and is likely involved in the methionine salvage pathway.	protein_coding	ACIREDUCTONE DIOXYGENASE 1 (ARD1)	ACIREDUCTONE DIOXYGENASE 1 (ATARD1);SUPPRESSOR OF G BETA 3 (SGB3);ACIREDUCTONE DIOXYGENASE 1 (ARD1)
AT2G26400	3.47964	AT2G26400.1	Encodes a protein predicted to belong to the acireductone dioxygenase (ARD/ARD?)family.	protein_coding	ACIREDUCTONE DIOXYGENASE 3 (ARD3)	ACIREDUCTONE DIOXYGENASE 3 (ARD3);ACIREDUCTONE DIOXYGENASE 3 (ATARD3);ACIREDUCTONE DIOXYGENASE (ARD)
AT4G35830	-0.591142	AT4G35830.1	Encodes an aconitase that can catalyze the conversion of citrate to isocitrate through a cis-aconitate intermediate, indicating that it may participate in the TCA cycle and other primary metabolic pathways. The protein is believed to accumulate in the mitochondria and the cytosol. It affects CSD2 (At2g28190 - a superoxide dismutase) transcript levels and may play a role in the response to oxidati…	protein_coding	ACONITASE 1 (ACO1)	ACONITASE 1 (ACO1)
AT4G26970	-0.841762	AT4G26970.1	Encodes an aconitase that can catalyze the conversion of citrate to isocitrate through a cis-aconitate intermediate, indicating that it may participate in the TCA cycle and other primary metabolic pathways. The protein is believed to accumulate in the mitochondria and the cytosol. It affects CSD2 (At2g28190 - a superoxide dismutase) transcript levels and may play a role in the response to oxidati…	protein_coding	ACONITASE 2 (ACO2)	ACONITASE 2 (ACO2)
AT2G05710	-0.831412	AT2G05710.1	Encodes an aconitase that can catalyze the conversion of citrate to isocitrate through a cis-aconitate intermediate, indicating that it may participate in the TCA cycle and other primary metabolic pathways. The protein is believed to accumulate in the mitochondria and the cytosol. It affects CSD2 (At2g28190 - a superoxide dismutase) transcript levels and may play a role in the response to oxidati…	protein_coding	ACONITASE 3 (ACO3)	ACONITASE 3 (ACO3)
AT2G03730	0.687063	AT2G03730.1	Member of a small family of ACT domain containing proteins. ACT domains are thought to be involved in amino acid binding.	protein_coding	ACT DOMAIN REPEAT 5 (ACR5)	ACT DOMAIN REPEAT 5 (ACR5)
AT3G01990	0.766148	AT3G01990.1	Member of a small family of ACT domain containing proteins in Arabidopsis. ACT domains are involved in amino acid binding.	protein_coding	ACT DOMAIN REPEAT 6 (ACR6)	ACT DOMAIN REPEAT 6 (ACR6)
AT4G22780	0.73653	AT4G22780.1	Member of a family of ACT domain containing proteins . ACT domains are involved in amino acid binding .	protein_coding	ACT DOMAIN REPEAT 7 (ACR7)	ACT DOMAIN REPEAT 7 (ACR7)
AT1G12420	0.810746	AT1G12420.1	ACT domain repeat 8 (ACR8); CONTAINS InterPro DOMAIN/s: Amino acid-binding ACT (InterPro:IPR002912); BEST Arabidopsis thaliana protein match is: ACT domain repeat 7 (TAIR:AT4G22780.1); Has 2013 Blast hits to 1422 proteins in 371 species: Archae - 0; Bacteria - 1118; Metazoa - 0; Fungi - 0; Plants - 487; Viruses - 0; Other Eukaryotes - 408 (source: NCBI BLink).	protein_coding	ACT DOMAIN REPEAT 8 (ACR8)	ACT DOMAIN REPEAT 8 (ACR8)
AT2G36840	0.720357	AT2G36840.1	Encodes a ACT domain-containing protein. The ACT domain, named after bacterial aspartate kinase, chorismate mutase and TyrA (prephenate dehydrogenase), is a regulatory domain that serves as an amino acid-binding site in feedback-regulated amino acid metabolic enzymes.	protein_coding	ACT DOMAIN REPEATS 10 (ACR10)	ACT DOMAIN REPEATS 10 (ACR10)
AT1G16880	0.392455	AT1G16880.1	Encodes a ACT domain-containing protein. The ACT domain, named after bacterial aspartate kinase, chorismate mutase and TyrA (prephenate dehydrogenase), is a regulatory domain that serves as an amino acid-binding site in feedback-regulated amino acid metabolic enzymes.	protein_coding	ACT DOMAIN REPEATS 11 (ACR11)	ACT DOMAIN REPEATS 11 (ACR11)
AT5G04740	0.686137	AT5G04740.1	Encodes a ACT domain-containing protein. The ACT domain, named after bacterial aspartate kinase, chorismate mutase and TyrA (prephenate dehydrogenase), is a regulatory domain that serves as an amino acid-binding site in feedback-regulated amino acid metabolic enzymes.	protein_coding	ACT DOMAIN REPEATS 12 (ACR12)	ACT DOMAIN REPEATS 12 (ACR12)
AT2G39570	-1.49165	AT2G39570.1	Encodes a ACT domain-containing protein. The ACT domain, named after bacterial aspartate kinase, chorismate mutase and TyrA (prephenate dehydrogenase), is a regulatory domain that serves as an amino acid-binding site in feedback-regulated amino acid metabolic enzymes.	protein_coding	ACT DOMAIN REPEATS 9 (ACR9)	ACT DOMAIN REPEATS 9 (ACR9)
AT2G37620	-0.984155	AT2G37620.1	Member of the actin gene family. Expressed in mature pollen.	protein_coding	ACTIN 1 (ACT1)	ACTIN 1 (ACT1);ARABIDOPSIS ACTIN 1 (AAc1)
AT3G18780	-1.59464	AT3G18780.2	Encodes an actin that is constitutively expressed in vegetative structures but not pollen. ACT2 is involved in tip growth of root hairs.	protein_coding	ACTIN 2 (ACT2)	LIGHT STRESS-REGULATED 2 (LSR2);DEFORMED ROOT HAIRS 1 (DER1);ACTIN 2 (ACT2);ENHANCER OF LRX1 2 (ENL2)
AT3G53750	-1.18377	AT3G53750.1	Member of the Actin gene family. Expressed in mature pollen.	protein_coding	ACTIN 3 (ACT3)	ACTIN 3 (ACT3)
AT5G09810	-0.710103	AT5G09810.1	Member of Actin gene family.Mutants are defective in germination and root growth.	protein_coding	ACTIN 7 (ACT7)	ACTIN 7 (ACT7);ACTIN 2 (ACT2)
AT1G49240	-1.38742	AT1G49240.1	Member of a subclass of actins composed of ACT2 and ACT8. Its mRNA is strongly expressed in strongly expressed in leaves, roots, stems, flowers, pollen, and siliques. However, protein expression, assayed by a ACT8:GUS fusion reporter, is very low in pollen.	protein_coding	ACTIN 8 (ACT8)	FRIZZY AND KINKED SHOOTS (FIZ1);ACTIN 8 (ACT8)
AT3G46010	0.642219	AT3G46010.2	Actin-depolymerizing factor (ADF) and cofilin define a family of actin-binding proteins essential for the rapid turnover of filamentous actin in vivo.	protein_coding	ACTIN DEPOLYMERIZING FACTOR 1 (ADF1)	ACTIN DEPOLYMERIZING FACTOR 1 (ADF1); (atadf); (ATADF1)
AT3G46000	0.689605	AT3G46000.1	Encodes depolymerizing factor 2.	protein_coding	ACTIN DEPOLYMERIZING FACTOR 2 (ADF2)	ACTIN DEPOLYMERIZING FACTOR 2 (ADF2)
AT5G59890	0.389118	AT5G59890.1	actin depolymerizing factor 4 (ADF4) mRNA, complete cds	protein_coding	ACTIN DEPOLYMERIZING FACTOR 4 (ADF4)	ACTIN DEPOLYMERIZING FACTOR 4 (ADF4); (ATADF4)
AT2G16700	1.33186	AT2G16700.1	Encodes actin depolymerizing factor 5 (ADF5).	protein_coding	ACTIN DEPOLYMERIZING FACTOR 5 (ADF5)	ACTIN DEPOLYMERIZING FACTOR 5 (ADF5); (ATADF5)
AT2G31200	1.20651	AT2G31200.1	Encodes actin depolymerizing factor 6 (ADF6).	protein_coding	ACTIN DEPOLYMERIZING FACTOR 6 (ADF6)	ACTIN DEPOLYMERIZING FACTOR 6 (ADF6); (ATADF6)
AT3G12110	-1.51965	AT3G12110.1	Encodes an actin that is expressed predominantly during reproductive development.	protein_coding	ACTIN-11 (ACT11)	ACTIN-11 (ACT11)
AT1G18450	-0.729443	AT1G18450.1	Encodes a gene similar to actin-related proteins in other organisms. Member of nuclear ARP family of genes. Component of chromatin remodeling complexes, involved in chromatin-mediated gene regulation. Phenotype of the arp4-1 mutant allele revealed partial sterility due to defects in anther development. Targeting the distinct, 3' UTR of AtARP4 transcripts with RNA interference caused a drastic red…	protein_coding	ACTIN-RELATED PROTEIN 4 (ARP4)	ACTIN-RELATED PROTEIN 4 (ARP4);ACTIN-RELATED PROTEIN 4 (ATARP4)
AT3G33520	-0.659789	AT3G33520.1	Encodes ACTIN-RELATED PROTEIN6 (ARP6), a putative component of a chromatin-remodeling complex. Required for both histone acetylation and methylation of the FLC chromatin in Arabidopsis. Along with PIE1 forms a complex to deposit modified histone H2A.Z at several loci within the genome. This modification alters the expression of the target genes (i.e. FLC, MAF4, MAF6). Incorporation of this varian…	protein_coding	ACTIN-RELATED PROTEIN 6 (ARP6)	ACTIN-RELATED PROTEIN 6 (ATARP6);EARLY IN SHORT DAYS 1 (ESD1);SUPPRESSOR OF FRI 3 (SUF3);ACTIN-RELATED PROTEIN 6 (ARP6)
AT2G33385	2.10157	AT2G33385.2	actin-related protein C2B (arpc2b); CONTAINS InterPro DOMAIN/s: Arp2/3 complex, 34kDa subunit p34-Arc (InterPro:IPR007188); BEST Arabidopsis thaliana protein match is: Arp2/3 complex, 34 kD subunit p34-Arc (TAIR:AT1G30825.1).	protein_coding	ACTIN-RELATED PROTEIN C2B (arpc2b)	ACTIN-RELATED PROTEIN C2B (arpc2b)
AT1G60430	0.700974	AT1G60430.1	actin-related protein C3 (ARPC3); CONTAINS InterPro DOMAIN/s: ARP2/3 complex, p21-Arc subunit (InterPro:IPR007204); Has 457 Blast hits to 457 proteins in 188 species: Archae - 0; Bacteria - 0; Metazoa - 232; Fungi - 135; Plants - 39; Viruses - 0; Other Eukaryotes - 51 (source: NCBI BLink).	protein_coding	ACTIN-RELATED PROTEIN C3 (ARPC3)	ACTIN-RELATED PROTEIN C3 (ARPC3)
AT1G73910	-0.841819	AT1G73910.1	Encodes a gene similar to actin-related proteins in other organisms. Member of nuclear ARP family of genes. Component of chromatin remodeling complexes, involved in chromatin-mediated gene regulation.	protein_coding	ACTIN-RELATED PROTEINS 4A (ARP4A)	ACTIN-RELATED PROTEINS 4A (ARP4A);ACTIN-RELATED PROTEINS 4A (ATARP4A)
AT4G29140	-0.583982	AT4G29140.1	Encodes Activated Disease Susceptibility 1 (ADS1), a putative MATE (multidrug and toxic compound extrusion) transport protein that negatively regulates plant disease resistance.	protein_coding	ACTIVATED DISEASE SUSCEPTIBILITY 1 (ADS1)	ACTIVATED DISEASE SUSCEPTIBILITY 1 (ADS1)
AT1G20560	-0.460239	AT1G20560.1	acyl activating enzyme 1 (AAE1); FUNCTIONS IN: AMP binding; INVOLVED IN: metabolic process; LOCATED IN: peroxisome; EXPRESSED IN: 22 plant structures; EXPRESSED DURING: 13 growth stages; CONTAINS InterPro DOMAIN/s: AMP-binding, conserved site (InterPro:IPR020845), AMP-dependent synthetase/ligase (InterPro:IPR000873); BEST Arabidopsis thaliana protein match is: AMP-dependent synthetase and ligase …	protein_coding	ACYL ACTIVATING ENZYME 1 (AAE1)	ACYL ACTIVATING ENZYME 1 (AAE1)
AT3G23790	-0.542401	AT3G23790.1	acyl activating enzyme 16 (AAE16); FUNCTIONS IN: catalytic activity; INVOLVED IN: metabolic process; LOCATED IN: chloroplast envelope; EXPRESSED IN: 21 plant structures; EXPRESSED DURING: 9 growth stages; CONTAINS InterPro DOMAIN/s: AMP-binding (InterPro:IPR020459), AMP-binding, conserved site (InterPro:IPR020845), AMP-dependent synthetase/ligase (InterPro:IPR000873); BEST Arabidopsis thaliana pr…	protein_coding	ACYL ACTIVATING ENZYME 16 (AAE16)	ACYL ACTIVATING ENZYME 16 (AAE16)
AT5G16370	-0.793905	AT5G16370.1	acyl activating enzyme 5 (AAE5); FUNCTIONS IN: catalytic activity; INVOLVED IN: metabolic process; LOCATED IN: peroxisome; EXPRESSED IN: leaf; CONTAINS InterPro DOMAIN/s: AMP-binding, conserved site (InterPro:IPR020845), AMP-dependent synthetase/ligase (InterPro:IPR000873); BEST Arabidopsis thaliana protein match is: AMP-dependent synthetase and ligase family protein (TAIR:AT5G16340.1); Has 1807 …	protein_coding	ACYL ACTIVATING ENZYME 5 (AAE5)	ACYL ACTIVATING ENZYME 5 (AAE5)
AT4G25050	-0.562806	AT4G25050.2	encodes an acyl carrier protein predominantly expressed in leaves. Gene expression is upregulated by light.	protein_coding	ACYL CARRIER PROTEIN 4 (ACP4)	ACYL CARRIER PROTEIN 4 (ACP4)
AT1G30520	-0.63964	AT1G30520.1	Encodes a chloroplast O-succinylbenzoyl-CoA ligase. Involved in phylloquinone biosynthesis. Knock mutant is seedling lethal.	protein_coding	ACYL-ACTIVATING ENZYME 14 (AAE14)	ACYL-ACTIVATING ENZYME 14 (AAE14)
AT5G23050	-0.464574	AT5G23050.1	acyl-activating enzyme 17 (AAE17); FUNCTIONS IN: catalytic activity, ligase activity; INVOLVED IN: metabolic process; LOCATED IN: cellular_component unknown; EXPRESSED IN: 22 plant structures; EXPRESSED DURING: 15 growth stages; CONTAINS InterPro DOMAIN/s: AMP-binding, conserved site (InterPro:IPR020845), AMP-dependent synthetase/ligase (InterPro:IPR000873); BEST Arabidopsis thaliana protein matc…	protein_coding	ACYL-ACTIVATING ENZYME 17 (AAE17)	ACYL-ACTIVATING ENZYME 17 (AAE17)
AT3G48990	-0.463937	AT3G48990.1	Encodes an oxalyl-CoA synthetase and is required for oxalate degradation, for normal seed development, and for defense against an oxalate-producing fungal pathogen.	protein_coding	ACYL-ACTIVATING ENZYME 3 (AAE3)	ACYL-ACTIVATING ENZYME 3 (AAE3)
AT4G14570	-0.812477	AT4G14570.1	Encodes an acylamino acid-releasing enzyme (AARE) catalyzing the N-terminal hydrolysis of N[alpha]-acylpeptides to release N[alpha]-acylated amino acids	protein_coding	ACYLAMINO ACID-RELEASING ENZYME (AARE)	ACYLAMINO ACID-RELEASING ENZYME (AARE); (AtAARE)
AT5G27630	-0.700465	AT5G27630.1	Acyl-CoA binding protein with high affinity for oleoyl-CoA. Expressed in all plant organs. Involved in fatty acid transport.	protein_coding	ACYL-COA BINDING PROTEIN 5 (ACBP5)	ACYL-COA BINDING PROTEIN 5 (ACBP5)
AT4G16760	-0.560403	AT4G16760.1	Encodes a medium to long-chain acyl-CoA oxidase. Catalyzes the first step of fatty acid beta-oxidation. Involved in jasmonate biosynthesis. Gene expression is induced by wounding, drought stress, abscisic acid, and jasmonate.	protein_coding	ACYL-COA OXIDASE 1 (ACX1)	ACYL-COA OXIDASE 1 (ACX1); (ATACX1)
AT1G06290	-0.744901	AT1G06290.1	Encodes an acyl-CoA oxidase with specificity for medium chain fatty acids.	protein_coding	ACYL-COA OXIDASE 3 (ACX3)	(ATACX3);ACYL-COA OXIDASE 3 (ACX3)
AT3G51840	-0.50155	AT3G51840.1	Encodes a short-chain acyl-CoA oxidase, which catalyzes the first step of peroxisomal fatty acid beta-oxidation during early, post-germinative growth in oilseed species. Null mutants virtually lack short-chain acyl-CoA and are resistant to 2,4-dichlorophenoxybutyric acid, which is converted to the herbicide and auxin analogue 2,4-dichlorophenoxyacetic acid by beta-oxidation. Despite the almost co…	protein_coding	ACYL-COA OXIDASE 4 (ACX4)	ACYL-COA OXIDASE 4 (ACX4); (ATG6); (ATSCX)
AT1G06310	-2.05869	AT1G06310.1	Encodes a putative acyl-CoA oxidase. However, no transcripts have been detected for this gene and no altered phenotypes have been detected in plants mutant for this gene. This suggests that ACX6 does not significantly contribute to seedling beta-oxidation of fatty acids or indole-3-butyric acid in vivo.	protein_coding	ACYL-COA OXIDASE 6 (ACX6)	ACYL-COA OXIDASE 6 (ACX6)
AT3G51970	-0.508564	AT3G51970.1	acyl-CoA sterol acyl transferase 1 (ASAT1); FUNCTIONS IN: acyltransferase activity; INVOLVED IN: biological_process unknown; LOCATED IN: endomembrane system; EXPRESSED IN: 10 plant structures; EXPRESSED DURING: 6 growth stages; CONTAINS InterPro DOMAIN/s: Wax synthase (InterPro:IPR017088); BEST Arabidopsis thaliana protein match is: MBOAT (membrane bound O-acyl transferase) family protein (TAIR:A…	protein_coding	ACYL-COA STEROL ACYL TRANSFERASE 1 (ASAT1)	ARABIDOPSIS THALIANA STEROL O-ACYLTRANSFERASE 1 (AtSAT1); (ATASAT1);ACYL-COA STEROL ACYL TRANSFERASE 1 (ASAT1)
AT4G24230	-0.635354	AT4G24230.6	acyl-CoA-binding protein ACBP3. Localized extracellularly in transiently expressed tobacco BY-2 cells and onion epidermal cells. Binds arachidonyl-CoA with high affinity. Microarray data shows up-regulation of many biotic- and abiotic-stress-related genes in an ACBP3 OE-1 in comparison to wild type.	protein_coding	ACYL-COA-BINDING DOMAIN 3 (ACBP3)	ACYL-COA-BINDING DOMAIN 3 (ACBP3)
AT1G31812	0.559784	AT1G31812.1	Acyl-CoA-binding protein. Bind acyl-CoA esters and protect acyl-CoAs from degradation by microsomal acyl-hydrolases.	protein_coding	ACYL-COA-BINDING PROTEIN 6 (ACBP6)	ACYL-COA-BINDING PROTEIN 6 (ACBP6);ACYL-COA-BINDING PROTEIN (ACBP)
AT4G01100	-0.822953	AT4G01100.2	adenine nucleotide transporter 1 (ADNT1); CONTAINS InterPro DOMAIN/s: Mitochondrial carrier protein (InterPro:IPR002067), Mitochondrial substrate carrier (InterPro:IPR001993), Mitochondrial substrate/solute carrier (InterPro:IPR018108); BEST Arabidopsis thaliana protein match is: Mitochondrial substrate carrier family protein (TAIR:AT5G51050.1).	protein_coding	ADENINE NUCLEOTIDE TRANSPORTER 1 (ADNT1)	ADENINE NUCLEOTIDE TRANSPORTER 1 (ADNT1)
AT1G27450	-0.430916	AT1G27450.3	Adenosine phosphoribosyl transferase(E.C:2.4.2.7), involved in the one-step salvage of adenine to AMP.	protein_coding	ADENINE PHOSPHORIBOSYL TRANSFERASE 1 (APT1)	ADENINE PHOSPHORIBOSYL TRANSFERASE 1 (APT1)
AT4G22570	0.414626	AT4G22570.1	Encodes an adenine phosphoribosyltransferase (APT; EC 2.4.2.7), which is a constitutively expressed enzyme involved in the one-step salvage of adenine to AMP. APT3 has higher affinity for zeatin, isopentenyladenine and benzyladenine than APT1 but lower Vmax than APT1.	protein_coding	ADENINE PHOSPHORIBOSYL TRANSFERASE 3 (APT3)	ADENINE PHOSPHORIBOSYL TRANSFERASE 3 (APT3)
AT4G12440	-1.20312	AT4G12440.2	adenine phosphoribosyl transferase 4 (APT4); FUNCTIONS IN: adenine phosphoribosyltransferase activity; INVOLVED IN: nucleoside metabolic process, adenine salvage; LOCATED IN: cytoplasm; EXPRESSED IN: 6 plant structures; EXPRESSED DURING: petal differentiation and expansion stage; CONTAINS InterPro DOMAIN/s: Adenine phosphoribosyl transferase (InterPro:IPR005764), Phosphoribosyltransferase (InterP…	protein_coding	ADENINE PHOSPHORIBOSYL TRANSFERASE 4 (APT4)	ADENINE PHOSPHORIBOSYL TRANSFERASE 4 (APT4)
AT5G11160	0.832913	AT5G11160.1	adenine phosphoribosyltransferase 5 (APT5); FUNCTIONS IN: adenine phosphoribosyltransferase activity; INVOLVED IN: nucleoside metabolic process, adenine salvage, anaerobic respiration, nucleotide metabolic process; LOCATED IN: cytoplasm; EXPRESSED IN: 23 plant structures; EXPRESSED DURING: 13 growth stages; CONTAINS InterPro DOMAIN/s: Adenine phosphoribosyl transferase (InterPro:IPR005764), Phosp…	protein_coding	ADENINE PHOSPHORIBOSYLTRANSFERASE 5 (APT5)	ADENINE PHOSPHORIBOSYLTRANSFERASE 5 (APT5)
AT2G47420	-0.64745	AT2G47420.1	Encodes a putative rRNA dimethyltransferase.	protein_coding	ADENOSINE DIMETHYL TRANSFERASE 1A (DIM1A)	ADENOSINE DIMETHYL TRANSFERASE 1A (DIM1A)
AT2G37250	-0.811609	AT2G37250.1	encodes adenylate kinase that is located in the chloroplast involved in the coordination of metabolism and growth	protein_coding	ADENOSINE KINASE (ADK)	(ATPADK1);ADENOSINE KINASE (ADK)
AT3G09820	-1.20227	AT3G09820.1	Involved in the salvage synthesis of adenylates and methyl recycling	protein_coding	ADENOSINE KINASE 1 (ADK1)	ADENOSINE KINASE 1 (ADK1); (ATADK1)
AT5G03300	-0.69897	AT5G03300.1	Encodes adenosine kinase 2 (ADK2), a typical, constitutively expressed housekeeping enzyme. Shows a high sequence identity with ADK1. Involved in salvage synthesis of adenylates and methyl recycling. Enzyme activity is substantially inhibited in roots, siliques and dry seeds by an unknown compound. May contribute to cytokinin interconversion.	protein_coding	ADENOSINE KINASE 2 (ADK2)	ADENOSINE KINASE 2 (ADK2)
AT3G03900	0.733127	AT3G03900.1	Provides activated sulfate for the sulfation of secondary metabolites, including the glucosinolates. Redundant with APK4.	protein_coding	ADENOSINE-5'-PHOSPHOSULFATE (APS) KINASE 3 (APK3)	ADENOSINE-5'-PHOSPHOSULFATE (APS) KINASE 3 (APK3)
AT5G63400	-1.15899	AT5G63400.1	encodes a protein similar to adenylate kinase.	protein_coding	ADENYLATE KINASE 1 (ADK1)	ADENYLATE KINASE 1 (ADK1)
AT3G57610	-1.33225	AT3G57610.1	encoding adenylosuccinate synthetase (AdSS), the enzyme involved in the first step of the formation of the purine nucleotide AMP (conversion of IMP to adenylo-succinate)	protein_coding	ADENYLOSUCCINATE SYNTHASE (ADSS)	(ATPURA);ADENYLOSUCCINATE SYNTHASE (ADSS)
AT3G08580	-1.7354	AT3G08580.1	mitochondrial ADP/ATP carrier	protein_coding	ADP/ATP CARRIER 1 (AAC1)	ADP/ATP CARRIER 1 (AAC1)
AT5G13490	-0.527238	AT5G13490.1	Encodes mitochondrial ADP/ATP carrier	protein_coding	ADP/ATP CARRIER 2 (AAC2)	ADP/ATP CARRIER 2 (AAC2)
AT4G28390	0.777047	AT4G28390.1	Encodes a mitochondrial ADP/ATP carrier protein. Shown in heterologous systems to be located in the plasma membrane. Has comparable affinity for ADP and ATP (in E.coli).	protein_coding	ADP/ATP CARRIER 3 (AAC3)	ADP/ATP CARRIER 3 (AAC3); (ATAAC3)
AT5G14670	-5.876	AT5G14670.1	A member of ARF GTPase family. Arabidopsis has 21 members of this family, known to be essential for vesicle coating and uncoating and functions in GTP-binding. Gene encoding ADP-ribosylation factor and similar to ADP-ribosylation factor DcARF1 (GI:965483) (Daucus carota), other ARFs and ARF-like proteins. The gene is shown to play a role in cell division, cell expansion and cellulose production u…	protein_coding	ADP-RIBOSYLATION FACTOR A1B (ARFA1B)	ADP-RIBOSYLATION FACTOR A1B (ARFA1B);ADP-RIBOSYLATION FACTOR A1B (ATARFA1B)
AT1G10630	-0.885105	AT1G10630.1	A member of ARF GTPase family. A thaliana has 21 members of this family, known to be essential for vesicle coating and uncoating and functions in GTP-binding. Gene encoding ADP-ribosylation factor and similar to other ARFs and ARF-like proteins. The gene is shown to play a role in cell division, cell expansion and cellulose production using antisense construct.	protein_coding	ADP-RIBOSYLATION FACTOR A1F (ARFA1F)	ADP-RIBOSYLATION FACTOR A1F (ARFA1F);ADP-RIBOSYLATION FACTOR A1F (ATARFA1F)
AT2G15310	1.22806	AT2G15310.1	A member of ARF GTPase family. A thaliana has 21 members of this family, known to be essential for vesicle coating and uncoating and functions in GTP-binding. Gene encoding ADP-ribosylation factor and similar to ADP-ribosylation factor (GI:861205) (Chlamydomonas reinhardtii), other ARFs and ARF-like proteins.	protein_coding	ADP-RIBOSYLATION FACTOR B1A (ARFB1A)	ADP-RIBOSYLATION FACTOR B1A (ARFB1A);ADP-RIBOSYLATION FACTOR B1A (ATARFB1A)
AT3G03120	0.502456	AT3G03120.1	A member of ARF GTPase family. A thaliana has 21 members of this family, known to be essential for vesicle coating and uncoating and functions in GTP-binding. Gene encoding ADP-ribosylation factor and similar to ADP-ribosylation factor 1; ARF 1 (GP:385340) {Drosophila melanogaster}, other ARFs and ARF-like proteins.	protein_coding	ADP-RIBOSYLATION FACTOR B1C (ARFB1C)	ADP-RIBOSYLATION FACTOR B1C (ARFB1C);ADP-RIBOSYLATION FACTOR B1C (ATARFB1C)
AT3G22950	0.70659	AT3G22950.1	A member of ARF GTPase family. A thaliana has 21 members of this family, known to be essential for vesicle coating and uncoating and functions in GTP-binding. Gene encoding ADP-ribosylation factor and similar to ADP-ribosylation factor GB:P91924 (Dugesia japonica), other ARFs and ARF-like proteins.	protein_coding	ADP-RIBOSYLATION FACTOR C1 (ARFC1)	ADP-RIBOSYLATION FACTOR C1 (ARFC1);ADP-RIBOSYLATION FACTOR C1 (ATARFC1)
AT1G02440	2.71115	AT1G02440.1	A member of ARF GTPase family. A thaliana has 21 members of this family, known to be essential for vesicle coating and uncoating and functions in GTP-binding. Gene encoding ADP-ribosylation factor and similar to other ARFs and ARF-like proteins.	protein_coding	ADP-RIBOSYLATION FACTOR D1A (ARFD1A)	ADP-RIBOSYLATION FACTOR D1A (ARFD1A);ADP-RIBOSYLATION FACTOR D1A (ATARFD1A)
AT1G02430	1.32981	AT1G02430.1	A member of ARF GTPase family. A thaliana has 21 members of this family, known to be essential for vesicle coating and uncoating and functions in GTP-binding. Gene encoding ADP-ribosylation factor and similar to other ARFs and ARF-like proteins.	protein_coding	ADP-RIBOSYLATION FACTOR D1B (ARFD1B)	ADP-RIBOSYLATION FACTOR D1B (ARFD1B);ADP-RIBOSYLATION FACTOR D1B (ATARFD1B)
AT3G49860	1.56838	AT3G49860.1	A member of ARF-like GTPase family. A thaliana has 21 members, in two subfamilies, ARF and ARF-like (ARL) GTPases.	protein_coding	ADP-RIBOSYLATION FACTOR-LIKE A1B (ARLA1B)	ADP-RIBOSYLATION FACTOR-LIKE A1B (ARLA1B);ADP-RIBOSYLATION FACTOR-LIKE A1B (ATARLA1B)
AT4G33300	-0.558276	AT4G33300.1	Encodes a member of the ADR1 family nucleotide-binding leucine-rich repeat (NB-LRR) immune receptors.	protein_coding	ADR1-LIKE 1 (ADR1-L1)	ADR1-LIKE 1 (ADR1-L1)
AT1G47760	2.58326	AT1G47760.1	AGAMOUS-like 102 (AGL102); FUNCTIONS IN: DNA binding, sequence-specific DNA binding transcription factor activity; INVOLVED IN: regulation of transcription, DNA-dependent; LOCATED IN: nucleus; EXPRESSED IN: endosperm; CONTAINS InterPro DOMAIN/s: Transcription factor, MADS-box (InterPro:IPR002100); BEST Arabidopsis thaliana protein match is: AGAMOUS-like 91 (TAIR:AT3G66656.1); Has 5838 Blast hits …	protein_coding	AGAMOUS-LIKE 102 (AGL102)	AGAMOUS-LIKE 102 (AGL102)
AT1G71692	1.26596	AT1G71692.1	Encodes a member of the MADS box family of transcription factors. Involved in root cell differentiation and flowering time. Loss of function mutations have abnormal cellular differentiation in the roots and are late flowering. AGL12 along with AGL14, and AGL17 is preferentially expressed in root tissues and represent the only characterized MADS box genes expressed in roots.	protein_coding	AGAMOUS-LIKE 12 (AGL12)	XAANTAL1 (XAL1);AGAMOUS-LIKE 12 (AGL12)
AT4G11880	4.01765	AT4G11880.1	AGL12, AGL14, and AGL17 are all preferentially expressed in root tissues and therefore represent the only characterized MADS box genes expressed in roots.	protein_coding	AGAMOUS-LIKE 14 (AGL14)	AGAMOUS-LIKE 14 (AGL14)
AT5G13790	0.786061	AT5G13790.1	AGL15 (AGAMOUS-Like 15) is a member of the MADS domain family of regulatory factors. Although AGL15 is preferentially expressed during embryogenesis, AGL15 is also expressed in leaf primordia, shoot apical meristems and young floral buds, suggesting that AGL15 may play a role during post-germinative development. Transgenic plants that ectopically express AGL15 show delays in the transition to flo…	protein_coding	AGAMOUS-LIKE 15 (AGL15)	AGAMOUS-LIKE 15 (AGL15)
AT2G22630	1.11307	AT2G22630.1	Encodes a MADs domain containing protein involved in promoting flowering. Loss of function mutations show delayed flowering in long days and reduced levels of LFY and AP1 expression.	protein_coding	AGAMOUS-LIKE 17 (AGL17)	AGAMOUS-LIKE 17 (AGL17)
AT3G57390	0.414006	AT3G57390.1	encodes a MADS-box containing protein likely to be a transcription factor that is expressed in endosperm and developing gametophytes. The protein sequence is most similar to that of AGL15, which is expressed in developing embryos.	protein_coding	AGAMOUS-LIKE 18 (AGL18)	AGAMOUS-LIKE 18 (AGL18)
AT4G22950	5.32748	AT4G22950.1	MADS-box protein AGL19	protein_coding	AGAMOUS-LIKE 19 (AGL19)	(GL19);AGAMOUS-LIKE 19 (AGL19)
AT2G45660	0.690602	AT2G45660.1	Controls flowering and is required for CO to promote flowering. It acts downstream of FT. Overexpression of (SOC1) AGL20 suppresses not only the late flowering of plants that have functional FRI and FLC alleles but also the delayed phase transitions during the vegetative stages of development. AGL20/SOC1 acts with AGL24 to promote flowering and inflorescence meristem identity.AGL20 upregulates ex…	protein_coding	AGAMOUS-LIKE 20 (AGL20)	AGAMOUS-LIKE 20 (AGL20);SUPPRESSOR OF OVEREXPRESSION OF CO 1 (ATSOC1);SUPPRESSOR OF OVEREXPRESSION OF CO 1 (SOC1)
AT4G37940	0.480639	AT4G37940.1	encodes a MADS box protein, highly expressed in the root.	protein_coding	AGAMOUS-LIKE 21 (AGL21)	AGAMOUS-LIKE 21 (AGL21)
AT2G28700	2.96508	AT2G28700.1	AGAMOUS-like 46 (AGL46); FUNCTIONS IN: DNA binding, sequence-specific DNA binding transcription factor activity; INVOLVED IN: regulation of transcription, DNA-dependent; LOCATED IN: nucleus; EXPRESSED IN: endosperm; CONTAINS InterPro DOMAIN/s: Transcription factor, MADS-box (InterPro:IPR002100); BEST Arabidopsis thaliana protein match is: MADS-box transcription factor family protein (TAIR:AT3G058…	protein_coding	AGAMOUS-LIKE 46 (AGL46)	AGAMOUS-LIKE 46 (AGL46)
AT1G28450	-1.78627	AT1G28450.1	AGAMOUS-like 58 (AGL58); FUNCTIONS IN: DNA binding, sequence-specific DNA binding transcription factor activity; INVOLVED IN: regulation of transcription, DNA-dependent; LOCATED IN: nucleus; EXPRESSED IN: antipodal cell, embryo, endosperm; CONTAINS InterPro DOMAIN/s: Transcription factor, MADS-box (InterPro:IPR002100); BEST Arabidopsis thaliana protein match is: AGAMOUS-like 59 (TAIR:AT1G28460.1)…	protein_coding	AGAMOUS-LIKE 58 (AGL58)	AGAMOUS-LIKE 58 (AGL58)
AT2G24840	2.17097	AT2G24840.1	Encodes a member of the Agamous-like family of transcription factors. Localized to the nucleus in the central cell and endosperm of the female gametophyte. Loss of function mutations show reduced female fertility. Fifty percent of ovules have defective central cells with abnormal morphology and patterns of gene expression. Upon fertilization 50% of seeds abort. Using yeast two hybrid assays AGL61…	protein_coding	AGAMOUS-LIKE 61 (AGL61)	DIANA (DIA);AGAMOUS-LIKE 61 (AGL61)
AT5G60910	5.33029	AT5G60910.1	MADS box gene negatively regulated by APETALA1	protein_coding	AGAMOUS-LIKE 8 (AGL8)	FRUITFULL (FUL);AGAMOUS-LIKE 8 (AGL8)
AT5G48670	1.00164	AT5G48670.1	AGL80 is a member of the MADS box family of genes. AGL80 functions as a transcription factor within the central cell gene regulatory network and controls the expression of downstream genes required for central cell development and function.	protein_coding	AGAMOUS-LIKE 80 (AGL80)	(FEM111);AGAMOUS-LIKE 80 (AGL80)
AT3G66656	1.52857	AT3G66656.1	AGAMOUS-like 91 (AGL91); FUNCTIONS IN: sequence-specific DNA binding transcription factor activity; INVOLVED IN: regulation of transcription, DNA-dependent; LOCATED IN: nucleus; EXPRESSED IN: endosperm; CONTAINS InterPro DOMAIN/s: Transcription factor, MADS-box (InterPro:IPR002100); BEST Arabidopsis thaliana protein match is: AGAMOUS-like 29 (TAIR:AT2G34440.1); Has 5776 Blast hits to 5776 protein…	protein_coding	AGAMOUS-LIKE 91 (AGL91)	AGAMOUS-LIKE 91 (AGL91)
AT1G79250	-1.31636	AT1G79250.1	AGC kinase 1.7 (AGC1.7); CONTAINS InterPro DOMAIN/s: Protein kinase, catalytic domain (InterPro:IPR000719), Serine/threonine-protein kinase domain (InterPro:IPR002290), Serine/threonine-protein kinase-like domain (InterPro:IPR017442), Protein kinase-like domain (InterPro:IPR011009), Serine/threonine-protein kinase, active site (InterPro:IPR008271); BEST Arabidopsis thaliana protein match is: root…	protein_coding	AGC KINASE 1.7 (AGC1.7)	AGC KINASE 1.7 (AGC1.7)
AT2G13810	1.16123	AT2G13810.1	AGD2-like defense response protein 1 (ALD1); FUNCTIONS IN: transferase activity, transferring nitrogenous groups, pyridoxal phosphate binding, transaminase activity, catalytic activity; INVOLVED IN: asparagine catabolic process, biosynthetic process, glutamate catabolic process to oxaloacetate, aspartate transamidation; LOCATED IN: chloroplast; EXPRESSED IN: sepal, root, stamen; EXPRESSED DURING:…	protein_coding	AGD2-LIKE DEFENSE RESPONSE PROTEIN 1 (ALD1)	EDS TWO SUPPRESSOR 5 (EDTS5);AGD2-LIKE DEFENSE RESPONSE PROTEIN 1 (ALD1)
AT4G37750	2.10596	AT4G37750.1	ANT is required for control of cell proliferation and encodes a putative transcriptional regulator similar to AP2. Loss of function alleles have reduced fertility, abnormal ovules and abnormal lateral organs. Expressed specifically in the chalaza and in floral organ primordia.	protein_coding	AINTEGUMENTA (ANT)	COMPLEMENTING A PROTEIN KINASE C MUTANT 1 (CKC1); (CKC);DRAGON (DRG);AINTEGUMENTA (ANT)
AT5G57390	0.585249	AT5G57390.1	Encodes a member of the AP2 family of transcriptional regulators.May be involved in germination and seedling growth. Mutants are resistant to ABA analogs and are resistant to high nitrogen concentrations.essential for the developmental transition between the embryonic and vegetative phases in plants.Overexpression results in the formation of somatic embryos on cotyledons.	protein_coding	AINTEGUMENTA-LIKE 5 (AIL5)	EMBRYOMAKER (EMK);PLETHORA 5 (PLT5);CHOTTO 1 (CHO1);AINTEGUMENTA-LIKE 5 (AIL5)
AT5G10510	0.396207	AT5G10510.3	Encodes an AP2-domain transcription factor involved in root stem cell identity and root development.	protein_coding	AINTEGUMENTA-LIKE 6 (AIL6)	AINTEGUMENTA-LIKE 6 (AIL6)
AT1G79450	0.830302	AT1G79450.1	ALA-interacting subunit 5 (ALIS5); INVOLVED IN: biological_process unknown; LOCATED IN: chloroplast thylakoid lumen, plasma membrane, membrane; EXPRESSED IN: 12 plant structures; EXPRESSED DURING: L mature pollen stage, M germinated pollen stage, 4 anthesis, petal differentiation and expansion stage; CONTAINS InterPro DOMAIN/s: Protein of unknown function DUF284, transmembrane eukaryotic (InterPr…	protein_coding	ALA-INTERACTING SUBUNIT 5 (ALIS5)	ALA-INTERACTING SUBUNIT 5 (ALIS5)
AT1G17290	-0.575916	AT1G17290.1	Encodes for alanine aminotransferase (ALAAT1), involved in alanine catabolism during plants recovery from hypoxia	protein_coding	ALANINE AMINOTRANSFERAS (AlaAT1)	ALANINE AMINOTRANSFERAS (AlaAT1)
AT2G13360	-0.756374	AT2G13360.1	Encodes a peroxisomal photorespiratory enzyme that catalyzes transamination reactions with multiple substrates. It is involved in photorespiration.	protein_coding	ALANINE:GLYOXYLATE AMINOTRANSFERASE (AGT)	ALANINE:GLYOXYLATE AMINOTRANSFERASE (AGT);L-SERINE:GLYOXYLATE AMINOTRANSFERASE (SGAT);ALANINE:GLYOXYLATE AMINOTRANSFERASE 1 (AGT1)
AT4G39660	-1.62438	AT4G39660.1	alanine:glyoxylate aminotransferase 2 homolog (AGT2) mRNA,	protein_coding	ALANINE:GLYOXYLATE AMINOTRANSFERASE 2 (AGT2)	ALANINE:GLYOXYLATE AMINOTRANSFERASE 2 (AGT2)
AT2G38400	-0.793518	AT2G38400.2	alanine:glyoxylate aminotransferase 2 homolog (AGT3) mRNA,	protein_coding	ALANINE:GLYOXYLATE AMINOTRANSFERASE 3 (AGT3)	ALANINE:GLYOXYLATE AMINOTRANSFERASE 3 (AGT3)
AT1G70580	-0.497513	AT1G70580.1	Encodes a protein with glyoxylate aminotransferase activity. It can act on a number of different small substrates and amino acids in vitro.	protein_coding	ALANINE-2-OXOGLUTARATE AMINOTRANSFERASE 2 (AOAT2)	GLUTAMATE:GLYOXYLATE AMINOTRANSFERASE 2 (GGT2);ALANINE-2-OXOGLUTARATE AMINOTRANSFERASE 2 (AOAT2)
AT1G50200	-0.603166	AT1G50200.1	Alanyl-tRNA synthetase (ALATS); FUNCTIONS IN: alanine-tRNA ligase activity, ligase activity, forming aminoacyl-tRNA and related compounds, nucleotide binding, nucleic acid binding, ATP binding; INVOLVED IN: alanyl-tRNA aminoacylation, response to cadmium ion; LOCATED IN: mitochondrion, chloroplast; EXPRESSED IN: 25 plant structures; EXPRESSED DURING: 13 growth stages; CONTAINS InterPro DOMAIN/s: …	protein_coding	ALANYL-TRNA SYNTHETASE (ALATS)	(ACD);ALANYL-TRNA SYNTHETASE (ALATS)
AT1G08520	-0.485268	AT1G08520.1	Encodes the CHLD subunit of the Mg-chelatase enzyme involved in chlorophyll biosynthesis. Lines carrying recessive mutations of this locus are white and seedling lethal.	protein_coding	ALBINA 1 (ALB1)	ALBINA 1 (ALB1); (ALB-1V); (CHLD);PIGMENT DEFECTIVE EMBRYO 166 (PDE166); (V157)
AT1G24490	0.508714	AT1G24490.1	Homologue of the Alb3/Oxa1/YidC family. ALB4 is almost identical to the Alb3/Oxa1/YidC domain of the previously described 110 kDa inner envelope protein ARTEMIS. However, ALB4 is expressed as a separate 55 kDa protein and is located in the thylakoid membrane of chloroplasts. Analysis of a T-DNA insertion line with a reduced level of Alb4 revealed chloroplasts with an altered ultrastructure. Mutan…	protein_coding	ALBINA 4 (ALB4)	ALBINA 4 (ALB4);ARABIDOPSIS THALIANA ENVELOPE MEMBRANE INTEGRASE (ARTEMIS)
AT2G28800	0.496702	AT2G28800.1	member of Chloroplast membrane protein ALBINO3 family. Similar to pea PPF1 and may play a role in plant senescence.	protein_coding	ALBINO 3 (ALB3)	ALBINO 3 (ALB3); (ABL3)
AT3G62910	-0.595394	AT3G62910.1	Isolated in a screen for chloroplast development mutants. Pale green, albino seedlings arrest early in seedling development.	protein_coding	ALBINO AND PALE GREEN (APG3)	ALBINO AND PALE GREEN (APG3)
AT3G63410	-1.05155	AT3G63410.1	Encodes a MPBQ/MSBQ methyltransferase located in the chloroplast inner envelope membrane. Mutant plants lack plastoquinone (PQ), suggesting that the APG1 protein is involved in the methylation step of PQ biosynthesis. The gene product is also involved in tocopherol (vitamin E) biosynthesis.	protein_coding	ALBINO OR PALE GREEN MUTANT 1 (APG1)	(E37);VITAMIN E DEFECTIVE 3 (VTE3);ALBINO OR PALE GREEN MUTANT 1 (APG1);INNER ENVELOPE PROTEIN 37 (IEP37)
AT5G67110	0.815154	AT5G67110.1	encodes a myc/bHLH transcription factor-like protein. Gene product is involved in fruit dehiscence. Mutant siliques fail to dehisce.	protein_coding	ALCATRAZ (ALC)	ALCATRAZ (ALC)
AT5G01370	1.04098	AT5G01370.1	Nuclear protein with a lysine-rich domain and a C-terminal serine-rich domain. Interacts with Alcatraz (ALC). ACI1 is mainly expressed in the vascular system. Involved in cell separation during fruit dehiscence.	protein_coding	ALC-INTERACTING PROTEIN 1 (ACI1)	TON1 RECRUITING MOTIF 29 (TRM29);ALC-INTERACTING PROTEIN 1 (ACI1)
AT1G77120	-0.622082	AT1G77120.1	Catalyzes the reduction of acetaldehyde using NADH as reductant. Requires zinc for activity. Dimer. Anaerobic response polypeptide (ANP). Fermentation. The protein undergoes thiolation following treatment with the oxidant tert-butylhydroperoxide.	protein_coding	ALCOHOL DEHYDROGENASE 1 (ADH1)	ALCOHOL DEHYDROGENASE 1 (ADH1); (ATADH1);ARABIDOPSIS THALIANA ALCOHOL DEHYDROGENASE (ATADH);ALCOHOL DEHYDROGENASE (ADH)
AT2G14170	-0.504801	AT2G14170.1	Arabidopsis thaliana methylmalonate-semialdehyde dehydrogenase	protein_coding	ALDEHYDE DEHYDROGENASE 6B2 (ALDH6B2)	ALDEHYDE DEHYDROGENASE 6B2 (ALDH6B2)
AT1G74920	-1.00941	AT1G74920.1	ALDH10A8 encodes a protein that has not been functionally characterized, but it is similar to an Arabidopsis protein that has betaine aldehyde dehydrogenase and aminoaldehyde dehydrogenase activity. ALDH10A8 localizes to leucoplasts. aldh10a8 mutant plants are more susceptible to NaCl and dehydration stress.	protein_coding	ALDEHYDE DEHYDROGENASE 10A8 (ALDH10A8)	ALDEHYDE DEHYDROGENASE 10A8 (ALDH10A8)
AT2G24270	-2.66859	AT2G24270.4	Encodes a protein with non-phosphorylating NADP-dependent glyceraldehyde-3-phosphate dehydrogenase activity. The activity of the enzyme was determined from leaf extracts; the enzyme has not been purified to confirm activity.	protein_coding	ALDEHYDE DEHYDROGENASE 11A3 (ALDH11A3)	ALDEHYDE DEHYDROGENASE 11A3 (ALDH11A3)
AT5G62530	-0.72012	AT5G62530.1	Encodes mitochondrial Delta-pyrroline-5- carboxylate dehydrogenase. Involved in the catabolism of proline to glutamate. Involved in protection from proline toxicity. Induced at pathogen infection sites. P5CDH and SRO5 (an overlapping gene in the sense orientation) generate 24-nt and 21-nt siRNAs, which together are components of a regulatory loop controlling reactive oxygen species (ROS) producti…	protein_coding	ALDEHYDE DEHYDROGENASE 12A1 (ALDH12A1)	ALDEHYDE DEHYDROGENASE 12A1 (ALDH12A1);DELTA1-PYRROLINE-5-CARBOXYLATE DEHYDROGENASE (P5CDH);ARABIDOPSIS THALIANA DELTA1-PYRROLINE-5-CARBOXYLATE DEHYDROGENASE (ATP5CDH)
AT3G66658	-0.772855	AT3G66658.2	Encodes a putative aldehyde dehydrogenase. The gene is not responsive to osmotic stress and is expressed constitutively at a low level in plantlets and root cultures.	protein_coding	ALDEHYDE DEHYDROGENASE 22A1 (ALDH22a1)	ALDEHYDE DEHYDROGENASE 22A1 (ALDH22a1)
AT3G24503	1.22452	AT3G24503.1	Arabidopsis thaliana aldehyde dehydrogenase AtALDH1a mRNA. a sinapaldehyde dehydrogenase catalyzes both the oxidation of coniferylaldehyde and sinapaldehyde forming ferulic acid and sinapic acid, respectively	protein_coding	ALDEHYDE DEHYDROGENASE 2C4 (ALDH2C4)	ALDEHYDE DEHYDROGENASE 2C4 (ALDH2C4);REDUCED EPIDERMAL FLUORESCENCE1 (REF1);ALDEHYDE DEHYDROGENASE 1A (ALDH1A)
AT4G36250	0.558231	AT4G36250.1	Encodes a putative aldehyde dehydrogenase. The gene is not responsive to osmotic stress and is expressed constitutively at a low level in plantlets and root cultures.	protein_coding	ALDEHYDE DEHYDROGENASE 3F1 (ALDH3F1)	ALDEHYDE DEHYDROGENASE 3F1 (ALDH3F1)
AT1G54100	-0.416854	AT1G54100.1	Aldehyde dehydrogenase	protein_coding	ALDEHYDE DEHYDROGENASE 7B4 (ALDH7B4)	ALDEHYDE DEHYDROGENASE 7B4 (ALDH7B4)
AT2G37790	-0.466747	AT2G37790.1	NAD(P)-linked oxidoreductase superfamily protein; FUNCTIONS IN: oxidoreductase activity; INVOLVED IN: oxidation reduction; LOCATED IN: cytosol, nucleus; EXPRESSED IN: 22 plant structures; EXPRESSED DURING: 14 growth stages; CONTAINS InterPro DOMAIN/s: Aldo/keto reductase (InterPro:IPR001395), Aldo/keto reductase subgroup (InterPro:IPR020471), Aldo/keto reductase, conserved site (InterPro:IPR01817…	protein_coding	ALDO-KETO REDUCTASE FAMILY 4 MEMBER C10 (AKR4C10)	ALDO-KETO REDUCTASE FAMILY 4 MEMBER C10 (AKR4C10)
AT3G53880	-0.544784	AT3G53880.1	NAD(P)-linked oxidoreductase superfamily protein; FUNCTIONS IN: oxidoreductase activity; INVOLVED IN: response to cadmium ion; EXPRESSED IN: 25 plant structures; EXPRESSED DURING: 13 growth stages; CONTAINS InterPro DOMAIN/s: Aldo/keto reductase (InterPro:IPR001395), Aldo/keto reductase subgroup (InterPro:IPR020471), Aldo/keto reductase, conserved site (InterPro:IPR018170); BEST Arabidopsis thali…	protein_coding	ALDO-KETO REDUCTASE FAMILY 4 MEMBER C11 (AKR4C11)	ALDO-KETO REDUCTASE FAMILY 4 MEMBER C11 (AKR4C11)
AT2G37760	0.599111	AT2G37760.2	Encodes an NADPH-dependent aldo-keto reductase that can act on a wide variety of substrates in vitro including aliphatic and aromatic aldehydes and steroids. Transcript levels for this gene are up-regulated in response to cold, salt, and drought stress.	protein_coding	ALDO-KETO REDUCTASE FAMILY 4 MEMBER C8 (AKR4C8)	ALDO-KETO REDUCTASE FAMILY 4 MEMBER C8 (AKR4C8)
AT4G24080	-0.634027	AT4G24080.1	aldolase like (ALL1); FUNCTIONS IN: carbon-carbon lyase activity, catalytic activity; INVOLVED IN: cytokinin mediated signaling pathway; LOCATED IN: cellular_component unknown; EXPRESSED IN: sporophyte; CONTAINS InterPro DOMAIN/s: Pyruvate/Phosphoenolpyruvate kinase, catalytic core (InterPro:IPR015813), HpcH/HpaI aldolase (InterPro:IPR005000); BEST Arabidopsis thaliana protein match is: Phosphoen…	protein_coding	ALDOLASE LIKE (ALL1)	ALDOLASE LIKE (ALL1)
AT5G60360	0.630899	AT5G60360.3	Encodes a senescence-associated thiol protease.	protein_coding	ALEURAIN-LIKE PROTEASE (ALP)	ALEURAIN-LIKE PROTEASE (ALP);ALEURAIN-LIKE PROTEASE (AALP)
AT3G11200	-0.455785	AT3G11200.1	Encodes a member of the Alfin1-like family of nuclear-localized PHD (plant homeodomain) domain containing proteins. All AL proteins except AL3 bind to di- or trimethylated histone H3 (H3K4me3/2). Members of this family include: AT5G05610 (AL1), AT3G11200 (AL2), AT3G42790 (AL3), AT5G26210 (AL4), AT5G20510 (AL5), AT2G02470 (AL6), AT1G14510 (AL7).	protein_coding	ALFIN-LIKE 2 (AL2)	ALFIN-LIKE 2 (AL2)
AT2G02470	0.958694	AT2G02470.1	Encodes a member of the Alfin1-like family of nuclear-localized PHD (plant homeodomain) domain containing proteins. All AL proteins except AL3 bind to di- or trimethylated histone H3 (H3K4me3/2). Members of this family include: AT5G05610 (AL1), AT3G11200 (AL2), AT3G42790 (AL3), AT5G26210 (AL4), AT5G20510 (AL5), AT2G02470 (AL6), AT1G14510 (AL7).	protein_coding	ALFIN-LIKE 6 (AL6)	ALFIN-LIKE 6 (AL6)
AT4G34860	-0.563289	AT4G34860.1	Plant neutral invertase family protein; FUNCTIONS IN: catalytic activity, beta-fructofuranosidase activity; INVOLVED IN: sucrose catabolic process, using beta-fructofuranosidase; LOCATED IN: cytosol; EXPRESSED IN: 20 plant structures; EXPRESSED DURING: 11 growth stages; CONTAINS InterPro DOMAIN/s: Plant neutral invertase (InterPro:IPR006937), Six-hairpin glycosidase-like (InterPro:IPR008928); BES…	protein_coding	ALKALINE/NEUTRAL INVERTASE B (A/N-InvB)	ALKALINE/NEUTRAL INVERTASE B (A/N-InvB)
AT3G06500	-0.953215	AT3G06500.1	Plant neutral invertase family protein; FUNCTIONS IN: catalytic activity, beta-fructofuranosidase activity; INVOLVED IN: biological_process unknown; EXPRESSED IN: 23 plant structures; EXPRESSED DURING: 13 growth stages; CONTAINS InterPro DOMAIN/s: Plant neutral invertase (InterPro:IPR006937), Six-hairpin glycosidase-like (InterPro:IPR008928); BEST Arabidopsis thaliana protein match is: Plant neut…	protein_coding	ALKALINE/NEUTRAL INVERTASE C (A/N-InvC)	ALKALINE/NEUTRAL INVERTASE C (A/N-InvC)
AT1G22650	-0.722745	AT1G22650.1	Plant neutral invertase family protein; FUNCTIONS IN: catalytic activity, beta-fructofuranosidase activity; INVOLVED IN: sucrose catabolic process, using beta-fructofuranosidase; LOCATED IN: cellular_component unknown; EXPRESSED IN: 19 plant structures; EXPRESSED DURING: 14 growth stages; CONTAINS InterPro DOMAIN/s: Plant neutral invertase (InterPro:IPR006937), Six-hairpin glycosidase-like (Inter…	protein_coding	ALKALINE/NEUTRAL INVERTASE D (A/N-InvD)	ALKALINE/NEUTRAL INVERTASE D (A/N-InvD)
AT5G16970	0.438532	AT5G16970.1	encodes a 2-alkenal reductase (EC 1.3.1.74), plays a key role in the detoxification of reactive carbonyls	protein_coding	ALKENAL REDUCTASE (AER)	ALKENAL REDUCTASE (AER);ALKENAL REDUCTASE (AT-AER)
AT1G23740	-1.1896	AT1G23740.1	AOR is an alkenal/one oxidoreductase that acts on compounds with unsaturated alpha,beta-carbonyls. The activity of this enzyme with a number of substrates, including acrolein and 3-buten-2-one, was demonstrated in vitro using a truncated form of the protein that lacked approximately 80 of the first amino acids. This protein appears to localize to the chloroplast where it likely helps to maintain …	protein_coding	ALKENAL/ONE OXIDOREDUCTASE (AOR)	ALKENAL/ONE OXIDOREDUCTASE (AOR)
AT4G20070	-0.77108	AT4G20070.1	The gene encoding Arabidopsis thaliana Allantoate Amidohydrolase (AtAAH)which catalyzes the allantoate deiminase reaction (EC 3.5.3.9)is expressed in all parts of the plant being consistent with a function in purine turnover in Arabidopsis.	protein_coding	ALLANTOATE AMIDOHYDROLASE (AAH)	ALLANTOATE AMIDOHYDROLASE (AAH);ALLANTOATE AMIDOHYDROLASE (ATAAH)
AT4G04955	-0.444765	AT4G04955.1	Encodes an allantoinase which is involved in allantoin degradation and assimilation. Gene expression was induced when allantoin was added to the medium. The insertion mutant, ataln m2-1, did not grow well on the MS medium where allantoin, instead of ammonium nitrate, was supplied.	protein_coding	ALLANTOINASE (ALN)	ALLANTOINASE (ALN);ALLANTOINASE (ATALN)
AT3G25760	0.592254	AT3G25760.1	encodes allene oxide cyclase. One of four genes in Arabidopsis that encode this enzyme, which catalyzes an essential step in jasmonic acid biosynthesis. Gene expression is induced during senescence, a process that involves jasmonic acid signalling pathway.	protein_coding	ALLENE OXIDE CYCLASE 1 (AOC1)	EARLY-RESPONSIVE TO DEHYDRATION 12 (ERD12);ALLENE OXIDE CYCLASE 1 (AOC1)
AT3G25770	1.32363	AT3G25770.1	Encodes allene oxide cyclase. One of four genes in Arabidopsis that encode this enzyme, which catalyzes an essential step in jasmonic acid biosynthesis. Gene expression is induced during senescence, a process that involves jasmonic acid signalling pathway. Note: Nomenclature for Arabidopsis allene oxide cyclase 2 (AOC2, AT3G25770) gene is based on Stenzel et al. 2003 Plant Molecular Biology 51:89…	protein_coding	ALLENE OXIDE CYCLASE 2 (AOC2)	ALLENE OXIDE CYCLASE 2 (AOC2)
AT3G25780	1.0689	AT3G25780.1	Encodes allene oxide cyclase, one of the enzymes involved in jasmonic acid biosynthesis. One of four genes in Arabidopsis that encode this enzyme. mRNA expression is upregulated in senescing leaves. Note: Nomenclature for Arabidopsis allene oxide cyclase 3 (AOC3, AT3G25780) gene is based on Stenzel et al. 2003 Plant Molecular Biology 51:895-911. AOC3 (AT3G25780) is also referred to as AOC2 in He …	protein_coding	ALLENE OXIDE CYCLASE 3 (AOC3)	ALLENE OXIDE CYCLASE 3 (AOC3)
AT5G42650	0.567046	AT5G42650.1	Encodes a member of the cytochrome p450 CYP74 gene family that functions as an allene oxide synthase. This enzyme catalyzes dehydration of the hydroperoxide to an unstable allene oxide in the JA biosynthetic pathway. It shows a dual catalytic activity, the major one being a 13-AOS but also expressing a 9-AOS activity.	protein_coding	ALLENE OXIDE SYNTHASE (AOS)	ALLENE OXIDE SYNTHASE (AOS);DELAYED DEHISCENCE 2 (DDE2);CYTOCHROME P450 74A (CYP74A)
AT3G52720	1.3539	AT3G52720.1	Encodes an alpha carbonic anhydrase (CAH1) located in the chloroplast stroma. Most chloroplast proteins are encoded by the nuclear genome and imported with the help of sorting signals that are intrinsic parts of the polypeptides. CAH1 takes an alternative route through the secretory pathway, and becomes N-glycosylated before entering the chloroplast. Glycosylation and intra-molecular disulfide br…	protein_coding	ALPHA CARBONIC ANHYDRASE 1 (ACA1)	CARBONIC ANHYDRASE 1 (CAH1);ALPHA CARBONIC ANHYDRASE 1 (ACA1);A. THALIANA ALPHA CARBONIC ANHYDRASE 1 (ATACA1)
AT1G73680	0.448369	AT1G73680.2	Encodes an alpha dioxygenase. Recombinant protein catalyzes the conversion of a wide range of fatty acids into 2(R)-hydroperoxy derivatives.	protein_coding	ALPHA DIOXYGENASE (ALPHA DOX2)	ALPHA DIOXYGENASE (ALPHA DOX2);ALPHA-DIOXYGENASE 2 (alpha-DOX2)
AT1G64740	-0.832259	AT1G64740.1	alpha-tubulin expressed primarily in stamens and mature pollen	protein_coding	ALPHA-1 TUBULIN (TUA1)	ALPHA-1 TUBULIN (TUA1)
AT5G22770	-1.01077	AT5G22770.1	alpha-adaptin (alpha-ADR); FUNCTIONS IN: protein transporter activity, binding; INVOLVED IN: intracellular protein transport, vesicle-mediated transport, protein transport; LOCATED IN: plasma membrane, membrane; EXPRESSED IN: male gametophyte, pollen tube, leaf; EXPRESSED DURING: M germinated pollen stage; CONTAINS InterPro DOMAIN/s: Clathrin adaptor, alpha/beta/gamma-adaptin, appendage, Ig-like …	protein_coding	ALPHA-ADAPTIN (alpha-ADR)	ALPHA-ADAPTIN (alpha-ADR)
AT1G67830	0.514724	AT1G67830.1	Encodes a protein with &#945;-fucosidase activity. The activity was assessed on 2'-fucosyl-lactitol. AtFXG1 was able to remove the t-fucosyl residues of XXFG xyloglucan oligosaccharides.	protein_coding	ALPHA-FUCOSIDASE 1 (FXG1)	ALPHA-FUCOSIDASE 1 (FXG1);ARABIDOPSIS THALIANA ALPHA-FUCOSIDASE 1 (ATFXG1)
AT5G08370	-0.875473	AT5G08370.1	alpha-galactosidase 2 (AGAL2); FUNCTIONS IN: alpha-galactosidase activity, hydrolase activity, hydrolyzing O-glycosyl compounds, catalytic activity; INVOLVED IN: positive regulation of flower development, leaf morphogenesis; LOCATED IN: plant-type cell wall; EXPRESSED IN: 22 plant structures; EXPRESSED DURING: 13 growth stages; CONTAINS InterPro DOMAIN/s: Aldolase-type TIM barrel (InterPro:IPR013…	protein_coding	ALPHA-GALACTOSIDASE 2 (AGAL2)	ALPHA-GALACTOSIDASE 2 (AGAL2);ALPHA-GALACTOSIDASE 2 (AtAGAL2)
AT3G29320	0.802964	AT3G29320.1	Encodes a plastidic alpha-glucan phosphorylase. In vitro, the enzyme has a preference for maltooligosaccharides, such as maltoheptaose.	protein_coding	ALPHA-GLUCAN PHOSPHORYLASE 1 (PHS1)	ALPHA-GLUCAN PHOSPHORYLASE 1 (PHS1)
AT3G21160	-0.412541	AT3G21160.1	Encodes an alpha-mannosidase I enzyme responsible for N-glycan maturation.	protein_coding	ALPHA-MANNOSIDASE 2 (MNS2)	ALPHA-MANNOSIDASE IA (MANIA);ALPHA-MANNOSIDASE 2 (MNS2)
AT1G68560	-1.09238	AT1G68560.1	Encodes a bifunctional alpha-l-arabinofuranosidase/beta-d-xylosidase that belongs to family 3 of glycoside hydrolases.	protein_coding	ALPHA-XYLOSIDASE 1 (XYL1)	ALPHA-XYLOSIDASE 1 (ATXYL1);ALPHA-XYLOSIDASE 1 (XYL1);THERMOINHIBITION RESISTANT GERMINATION 1 (TRG1); (TRG1);ALTERED XYLOGLUCAN 3 (AXY3)
AT3G54720	0.577795	AT3G54720.1	Encodes glutamate carboxypeptidase. Various alleles show-increased cotyledon number and rate of leaf initiation, show transformation of leaves to cotyledons, altered flowering time and photomorphogenesis and an increased level of cytokinin biosynthesis. Involved in ethylene enhanced hypocotyl elongation in the light. Strong genetic interaction between TGH and AMP1.	protein_coding	ALTERED MERISTEM PROGRAM 1 (AMP1)	HAUPTLING (HPT);PRIMORDIA TIMING (PT);MULTIFOLIA (MFO1); (MFO1);CONSTITUTIVE MORPHOGENESIS 2 (COP2);ALTERED MERISTEM PROGRAM 1 (AMP1)
AT1G79430	0.584543	AT1G79430.2	Encodes gene product that is required for several aspects of phloem development in the root: (1) the specific divisions organizing the phloem pole, (2) sieve element differentiation and (3) the expression of a companion-specific gene. Mutant has a defect in the organization of phloem poles in the root. apl seedlings have a short, determinate root with only occasional lateral branches.	protein_coding	ALTERED PHLOEM DEVELOPMENT (APL)	ALTERED PHLOEM DEVELOPMENT (APL);WOODY (WDY)
AT1G20650	0.480582	AT1G20650.1	Protein kinase superfamily protein; FUNCTIONS IN: protein serine/threonine kinase activity, protein kinase activity, ATP binding; INVOLVED IN: protein amino acid phosphorylation; LOCATED IN: cellular_component unknown; EXPRESSED IN: 22 plant structures; EXPRESSED DURING: 13 growth stages; CONTAINS InterPro DOMAIN/s: Protein kinase, ATP binding site (InterPro:IPR017441), Protein kinase, catalytic …	protein_coding	ALTERED SEED GERMINATION 5 (ASG5)	ALTERED SEED GERMINATION 5 (ASG5)
AT2G40475	-0.854819	AT2G40475.1	unknown protein; BEST Arabidopsis thaliana protein match is: unknown protein (TAIR:AT3G56260.2); Has 477 Blast hits to 219 proteins in 41 species: Archae - 0; Bacteria - 4; Metazoa - 91; Fungi - 61; Plants - 144; Viruses - 0; Other Eukaryotes - 177 (source: NCBI BLink).	protein_coding	ALTERED SEED GERMINATION 8 (ASG8)	ALTERED SEED GERMINATION 8 (ASG8)
AT2G29990	0.440235	AT2G29990.1	alternative NAD(P)H dehydrogenase 2 (NDA2); FUNCTIONS IN: NADH dehydrogenase activity, oxidoreductase activity, FAD binding; INVOLVED IN: oxidation reduction; LOCATED IN: intrinsic to mitochondrial inner membrane; EXPRESSED IN: 24 plant structures; EXPRESSED DURING: 13 growth stages; CONTAINS InterPro DOMAIN/s: FAD-dependent pyridine nucleotide-disulphide oxidoreductase (InterPro:IPR013027), Pyri…	protein_coding	ALTERNATIVE NAD(P)H DEHYDROGENASE 2 (NDA2)	ALTERNATIVE NAD(P)H DEHYDROGENASE 2 (NDA2)
AT1G32350	4.30352	AT1G32350.1	alternative oxidase 1D (AOX1D); FUNCTIONS IN: alternative oxidase activity; INVOLVED IN: oxidation reduction, response to cyclopentenone; LOCATED IN: mitochondrial envelope, mitochondrion; EXPRESSED IN: stem, sepal, leaf, stamen; EXPRESSED DURING: LP.04 four leaves visible, 4 anthesis, petal differentiation and expansion stage; CONTAINS InterPro DOMAIN/s: Alternative oxidase (InterPro:IPR002680);…	protein_coding	ALTERNATIVE OXIDASE 1D (AOX1D)	ALTERNATIVE OXIDASE 1D (AOX1D)
AT2G37330	-0.395742	AT2G37330.1	Encodes an ABC transporter-like protein, without an ATPase domain, required for aluminum (Al) resistance/tolerance and may function to redistribute accumulated Al away from sensitive tissues in order to protect the growing root from the toxic effects of Al.	protein_coding	ALUMINUM SENSITIVE 3 (ALS3)	ALUMINUM SENSITIVE 3 (ALS3)
AT1G08430	5.21661	AT1G08430.1	Encodes a Al-activated malate efflux transporter. Is essential for aluminum tolerance but does not represent the major Al tolerance QTL. Staurosporine and calyculin A both block all changes in AtALMT1 gene expression (as a result malate release is totally inhibited).	protein_coding	ALUMINUM-ACTIVATED MALATE TRANSPORTER 1 (ALMT1)	ARABIDOPSIS THALIANA ALUMINUM-ACTIVATED MALATE TRANSPORTER 1 (ATALMT1);ALUMINUM-ACTIVATED MALATE TRANSPORTER 1 (ALMT1)
AT3G18440	0.43957	AT3G18440.1	Belongs to the aluminum-activated malate transporter family. Encodes a vacuolar malate channel. Expressed in all parts of plants. Almost exclusively expressed in mesophyll cells of leaves.	protein_coding	ALUMINUM-ACTIVATED MALATE TRANSPORTER 9 (ALMT9)	ALUMINUM-ACTIVATED MALATE TRANSPORTER 9 (ALMT9);ALUMINUM-ACTIVATED MALATE TRANSPORTER 9 (AtALMT9)
AT4G17970	-1.85305	AT4G17970.1	Anion transporter involved in stomatal closure. Gene has 3 splicing variants.	protein_coding	ALUMINUM-ACTIVATED, MALATE TRANSPORTER 12 (ALMT12)	(ATALMT12);"ALUMINUM-ACTIVATED, MALATE TRANSPORTER 12" (ALMT12)
AT1G08980	0.474111	AT1G08980.1	Encodes an enzyme with similarity to bacterial acylamidohydrolases and exhibits indole-3-acetamide amidohydrolase activity in vitro. This enzyme may be involved in the in vivo biosynthesis of indole-acetic acid from indole-3-acetamide, a native metabolite of A. thaliana. It appears to exist as a monomer.	protein_coding	AMIDASE 1 (AMI1)	AMIDASE-LIKE PROTEIN 1 (ATAMI1);AMIDASE 1 (AMI1);TRANSLOCON AT THE OUTER MEMBRANE OF CHLOROPLASTS 64-I (TOC64-I);ARABIDOPSIS THALIANA TRANSLOCON AT THE OUTER MEMBRANE OF CHLOROPLASTS 64-I (ATTOC64-I)
AT4G14940	0.403545	AT4G14940.1	atao1 gene of Arabidopsis thaliana encodes an extracellular copper amine oxidase expressed during early stages of vascular tissue development.	protein_coding	AMINE OXIDASE 1 (AO1)	AMINE OXIDASE 1 (AO1);AMINE OXIDASE 1 (ATAO1)
AT5G09220	0.524534	AT5G09220.1	member of AAAP family	protein_coding	AMINO ACID PERMEASE 2 (AAP2)	AMINO ACID PERMEASE 2 (AAP2)
AT5G49630	2.89917	AT5G49630.1	Is a high affinity amino acid transporter capable of transporting aspartate and tryptophan. May be involved in the amino acid uptake from xylem.	protein_coding	AMINO ACID PERMEASE 6 (AAP6)	AMINO ACID PERMEASE 6 (AAP6)
AT1G13560	-0.73791	AT1G13560.1	Encodes aminoalcoholphosphotransferase AAPT1.	protein_coding	AMINOALCOHOLPHOSPHOTRANSFERASE 1 (AAPT1)	(ATAAPT1);AMINOALCOHOLPHOSPHOTRANSFERASE 1 (AAPT1)
AT4G36760	-0.686835	AT4G36760.1	Arabidopsis aminopeptidase P1	protein_coding	AMINOPEPTIDASE P1 (APP1)	ARABIDOPSIS THALIANA AMINOPEPTIDASE P1 (ATAPP1);AMINOPEPTIDASE P1 (APP1)
AT5G04930	-0.550912	AT5G04930.1	Encodes a putative aminophospholipid translocase (p-type ATPase) involved in chilling response. It is targeted to the plasma membrane following association in the endoplasmic reticulum with an ALIS protein beta-subunit.	protein_coding	AMINOPHOSPHOLIPID ATPASE 1 (ALA1)	AMINOPHOSPHOLIPID ATPASE 1 (ALA1)
AT4G13510	-1.49595	AT4G13510.1	Encodes a plasma membrane localized ammonium transporter. Contains a cytosolic trans-activation domain essential for ammonium uptake.	protein_coding	AMMONIUM TRANSPORTER 1;1 (AMT1;1)	AMMONIUM TRANSPORTER 1;1 (AMT1;1); (ATAMT1;1);ARABIDOPSIS THALIANA AMMONIUM TRANSPORT 1 (ATAMT1)
AT1G64780	0.925126	AT1G64780.1	encodes an ammonium transporter protein believed to act as a high affinity transporter. It is expressed in the root, primarily in endodermal and cortical cells, and contributes to ammonium uptake in the root.	protein_coding	AMMONIUM TRANSPORTER 1;2 (AMT1;2)	AMMONIUM TRANSPORTER 1;2 (AMT1;2);AMMONIUM TRANSPORTER 1;2 (ATAMT1;2)
AT3G24300	-0.751849	AT3G24300.1	Encodes a plasma membrane localized ammonium transporter.	protein_coding	AMMONIUM TRANSPORTER 1;3 (AMT1;3)	AMMONIUM TRANSPORTER 1;3 (ATAMT1;3);AMMONIUM TRANSPORTER 1;3 (AMT1;3)
AT2G18290	1.10638	AT2G18290.1	Encodes APC10 (anaphase promoting complex 10). Overexpression of APC10 likely mimics auxin and ethylene sensitive phenotypes. Plays an essential role in cell proliferation during leaf development.	protein_coding	ANAPHASE PROMOTING COMPLEX 10 (APC10)	EMBRYO DEFECTIVE 2783 (EMB2783);ANAPHASE PROMOTING COMPLEX 10 (APC10)
AT4G21530	-0.73863	AT4G21530.1	Transducin/WD40 repeat-like superfamily protein; CONTAINS InterPro DOMAIN/s: WD40 repeat-like-containing domain (InterPro:IPR011046), WD40-repeat-containing domain (InterPro:IPR017986), WD40/YVTN repeat-like-containing domain (InterPro:IPR015943), WD40 repeat (InterPro:IPR001680), WD40 repeat, subgroup (InterPro:IPR019781); Has 2387 Blast hits to 1893 proteins in 265 species: Archae - 2; Bacteria…	protein_coding	ANAPHASE PROMOTING COMPLEX 4 (APC4)	ANAPHASE PROMOTING COMPLEX 4 (APC4)
AT3G48150	-0.567683	AT3G48150.1	anaphase-promoting complex or cyclosome subunit	protein_coding	ANAPHASE-PROMOTING COMPLEX SUBUNIT 8 (APC8)	(CDC23);ANAPHASE-PROMOTING COMPLEX SUBUNIT 8 (APC8)
AT1G01510	-0.533231	AT1G01510.1	Encodes a homolog of human CtBP. Mutant has longer and thicker leaves than wild type. Involved in controlling polar cell expansion in the leaf width direction.	protein_coding	ANGUSTIFOLIA (AN)	ANGUSTIFOLIA (AN)
AT5G28640	-1.33874	AT5G28640.1	Encodes a protein with similarity to mammalian transcriptional coactivator that is involved in cell proliferation during leaf and flower development. Loss of function mutations have narrow, pointed leaves and narrow floral organs. AN3 interacts with members of the growth regulating factor (GRF) family of transcription factors.	protein_coding	ANGUSTIFOLIA 3 (AN3)	ANGUSTIFOLIA 3 (AN3);GRF1-INTERACTING FACTOR (GIF);ARABIDOPSIS GRF1-INTERACTING FACTOR 1 (ATGIF1);GRF1-INTERACTING FACTOR 1 (GIF1)
AT5G61230	-0.528117	AT5G61230.1	Encodes ANK6, a mitochondrial ankyrin repeat protein required for male-female gamete recognition.	protein_coding	ANKYRIN REPEAT PROTEIN 6 (ANK6)	PHYTOCHROME INTERACTING ANKYRIN-REPEAT PROTEIN 2 (PIA2);ANKYRIN REPEAT PROTEIN 6 (ANK6)
AT5G02620	1.56701	AT5G02620.1	Encodes a member of the ankyrin repeat protein. Localized in the endoplasmic reticulum.	protein_coding	ANKYRIN-LIKE1 (ANK1)	(ATANK1);ANKYRIN-LIKE1 (ANK1)
AT5G65020	0.955278	AT5G65020.1	Annexins are calcium binding proteins that are localized in the cytoplasm. When cytosolic Ca2+ increases, they relocate to the plasma membrane. They may be involved in the Golgi-mediated secretion of polysaccharides.	protein_coding	ANNEXIN 2 (ANNAT2)	ANNEXIN 2 (ANNAT2)
AT2G38760	1.46861	AT2G38760.1	Annexins are calcium binding proteins that are localized in the cytoplasm. When cytosolic Ca2+ increases, they relocate to the plasma membrane.	protein_coding	ANNEXIN 3 (ANNAT3)	ANNEXIN 3 (ANN3);ANNEXIN 3 (ANNAT3)
AT5G10230	2.27706	AT5G10230.1	Encodes a calcium-binding protein annexin (AnnAt7).	protein_coding	ANNEXIN 7 (ANNAT7)	ANNEXIN 7 (ANNAT7);ANNEXIN 7 (ANN7)
AT1G12910	-0.415145	AT1G12910.1	Encodes LIGHT-REGULATED WD1 (LWD1), a clock proteins regulating circadian period length and photoperiodic flowering.	protein_coding	ANTHOCYANIN11 (ATAN11)	LIGHT-REGULATED WD 1 (LWD1);ANTHOCYANIN11 (ATAN11)
AT4G00730	-0.923294	AT4G00730.1	Encodes a homeodomain protein of the HD-GLABRA2 group. Involved in the accumulation of anthocyanin and in root development	protein_coding	ANTHOCYANINLESS 2 (ANL2)	ARABIDOPSIS THALIANA HOMEODOMAIN PROTEIN (AHDP);ANTHOCYANINLESS 2 (ANL2)
AT2G29690	-0.820388	AT2G29690.1	Encode a functional anthranilate synthase protein. Expressed at a constitutive basal level. Expression was not induced by wounding nor bacterial pathogen infiltration. Involved in aromatic amino acid biosynthesis.	protein_coding	ANTHRANILATE SYNTHASE 2 (ASA2)	(ATHANSYNAB);ANTHRANILATE SYNTHASE 2 (ASA2)
AT5G05730	1.0479	AT5G05730.2	ASA1 encodes the alpha subunit of anthranilate synthase, which catalyzes the rate-limiting step of tryptophan synthesis. ASA1 is induced by ethylene, and forms a link between ethylene signalling and auxin synthesis in roots.	protein_coding	ANTHRANILATE SYNTHASE ALPHA SUBUNIT 1 (ASA1)	ANTHRANILATE SYNTHASE ALPHA SUBUNIT 1 (ASA1)
AT1G25220	0.970214	AT1G25220.2	Catalyzes the first step of tryptophan biosynthesis: Chorismate L-Glutamine = Anthranilate Pyruvate L-Glutamate. Functions as a heterocomplex with anthranilate synthase alpha subunit (ASA1 or ASA2).	protein_coding	ANTHRANILATE SYNTHASE BETA SUBUNIT 1 (ASB1)	ANTHRANILATE SYNTHASE BETA SUBUNIT 1 (ASB1)
AT3G28970	1.00502	AT3G28970.1	Identified in a screen for mutants resistant to an anti-auxin. Encodes a protein with unknown function that shares homology with DCN protein family.	protein_coding	ANTIAUXIN-RESISTANT 3 (AAR3)	ANTIAUXIN-RESISTANT 3 (AAR3)
AT4G36920	0.833133	AT4G36920.1	Encodes a floral homeotic gene, a member of the AP2/EREBP (ethylene responsive element binding protein) class of transcription factors and is involved in the specification of floral organ identity, establishment of floral meristem identity, suppression of floral meristem indeterminancy, and development of the ovule and seed coat. AP2 also has a role in controlling seed mass. Dominant negative all…	protein_coding	APETALA 2 (AP2)	APETALA 2 (AP2); (ATAP2);FLOWER 1 (FL1);FLORAL MUTANT 2 (FLO2)
ATMG00220	-3.32271	ATMG00220.1	Mitochondrial apocytochrome b (cob) gene encodes a subunit of the ubiquinol-cytochrome c oxidoreductase and is part of a 5 kb transcript. The transcript also contains a pseudogene for ribosomal protein S14 called RPS15 and a tRNA(Ser) gene. Both the Cob and RPS15 genes are edited in the transcript.	protein_coding	APOCYTOCHROME B (COB)	APOCYTOCHROME B (COB)
AT4G08930	0.735866	AT4G08930.1	Encodes a protein disulfide isomerase-like (PDIL) protein, a member of a multigene family within the thioredoxin (TRX) superfamily. This protein also belongs to the adenosine 5'-phosphosulfate reductase-like (APRL) group.	protein_coding	APR-LIKE 6 (APRL6)	APR-LIKE 6 (APRL6);APR-LIKE 6 (ATAPRL6)
AT5G18120	0.462489	AT5G18120.1	Encodes a protein disulfide isomerase-like (PDIL) protein, a member of a multigene family within the thioredoxin (TRX) superfamily. This protein also belongs to the adenosine 5'-phosphosulfate reductase-like (APRL) group.	protein_coding	APR-LIKE 7 (APRL7)	APR-LIKE 7 (APRL7);APR-LIKE 7 (ATAPRL7)
AT2G14750	0.530913	AT2G14750.1	Encodes adenosine-5'-phosphosulfate kinase. Provides activated sulfate for sulfation of secondary metabolites, including the glucosinolates. Essential for pollen viability.	protein_coding	APS KINASE (APK)	APS KINASE (APK);ADENOSINE-5'-PHOSPHOSULFATE (APS) KINASE 1 (APK1); (ATAKN1);APS KINASE 1 (AKN1)
AT4G04610	1.35426	AT4G04610.1	Encodes a protein disulfide isomerase-like (PDIL) protein, a member of a multigene family within the thioredoxin (TRX) superfamily. This protein also belongs to the adenosine 5'-phosphosulfate reductase-like (APRL) group.	protein_coding	APS REDUCTASE 1 (APR1)	APS REDUCTASE 1 (APR1); (ATAPR1);PAPS REDUCTASE HOMOLOG 19 (PRH19); (APR)
AT4G21990	1.00764	AT4G21990.1	Encodes a protein disulfide isomerase-like (PDIL) protein, a member of a multigene family within the thioredoxin (TRX) superfamily. This protein also belongs to the adenosine 5'-phosphosulfate reductase-like (APRL) group.	protein_coding	APS REDUCTASE 3 (APR3)	APS REDUCTASE 3 (APR3); (ATAPR3);PAPS REDUCTASE HOMOLOG 26 (PRH26); (PRH-26)
AT4G39940	1.65815	AT4G39940.1	adenosine-5'-phosphosulfate-kinase (akn2) mRNA, complete	protein_coding	APS-KINASE 2 (AKN2)	APS-KINASE 2 (AKN2);ADENOSINE-5'-PHOSPHOSULFATE (APS) KINASE 2 (APK2)
AT2G41460	1.02322	AT2G41460.1	apurinic endonuclease-redox protein. It functions as an apurinic/apyrimidinic class II endonuclease, and is involved in DNA repair.	protein_coding	APURINIC ENDONUCLEASE-REDOX PROTEIN (ARP)	APURINIC ENDONUCLEASE-REDOX PROTEIN (ARP)
AT3G04080	-1.09988	AT3G04080.1	Encodes an enzyme with ATPase and ADPase activity (an apyrase) that when mutated in combination with ATAPY2 causes a complete inhibition of pollen germination.	protein_coding	APYRASE 1 (APY1)	APYRASE 1 (APY1);APYRASE 1 (ATAPY1)
AT5G18280	-0.855583	AT5G18280.2	Encodes an enzyme with ATPase and ADPase activity (an apyrase) that when mutated in combination with ATAPY1 causes a complete inhibition of pollen germination.	protein_coding	APYRASE 2 (APY2)	APYRASE 2 (APY2);APYRASE 2 (ATAPY2)
AT4G38220	-0.968908	AT4G38220.2	Peptidase M20/M25/M40 family protein; FUNCTIONS IN: hydrolase activity, metallopeptidase activity, aminoacylase activity; INVOLVED IN: response to zinc ion; LOCATED IN: vacuole; EXPRESSED IN: 23 plant structures; EXPRESSED DURING: 15 growth stages; CONTAINS InterPro DOMAIN/s: ArgE/DapE/ACY1/CPG2/YscS, conserved site (InterPro:IPR001261), Peptidase M20 (InterPro:IPR002933), N-acyl-L-amino-acid ami…	protein_coding	AQUAPORIN INTERACTOR (AQI)	AQUAPORIN INTERACTOR (AQI)
AT2G44900	-0.449944	AT2G44900.1	ARABIDILLO-1 and its homolog, ARABIDILLO -2, are unique among Arabidopsis Arm-repeat proteins in having an F-box motif and fall into a phylogenetically distinct subgroup from other plant Arm-repeat proteins Similar to arm repeat protein in rice and armadillo/beta-catenin repeat family protein / F-box family protein in Dictyostelium. ARABIDILLO-1 promote lateral root development. Mutant plants for…	protein_coding	ARABIDILLO-1 (ARABIDILLO-1)	ARABIDILLO-1 (ARABIDILLO-1);F-BOX ARMADILLO PROTEIN 1 (ARABIDILLO1)
AT3G60350	-0.536066	AT3G60350.1	ARABIDILLO-2 and its homolog, ARABIDILLO -1, are unique among Arabidopsis Arm-repeat proteins in having an F-box motif and fall into a phylogenetically distinct subgroup from other plant Arm-repeat proteins Similar to arm repeat protein in rice and armadillo/beta-catenin repeat family protein / F-box family protein in Dictyostelium. ARABIDILLO-2 promote lateral root development. Mutant plants for…	protein_coding	ARABIDILLO-2 (ARABIDILLO-2)	F-BOX ARMADILLO PROTEIN 2 (ARABIDILLO2);ARABIDILLO-2 (ARABIDILLO-2)
AT1G13330	2.06744	AT1G13330.1	Encodes the Arabidopsis Hop2 homologue. In other species, Hop2 is proposed to be involved in inter-homolog bias in double strand break repair.	protein_coding	ARABIDOPSIS HOP2 HOMOLOG (AHP2)	ARABIDOPSIS HOP2 HOMOLOG (AHP2)
AT3G54020	0.838781	AT3G54020.1	Inositol phosphorylceramide synthase	protein_coding	ARABIDOPSIS INOSITOL PHOSPHORYLCERAMIDE SYNTHASE 1 (AtIPCS1)	ARABIDOPSIS INOSITOL PHOSPHORYLCERAMIDE SYNTHASE 1 (AtIPCS1)
AT2G29525	0.721234	AT2G29525.1	Inositol phosphorylceramide synthase	protein_coding	ARABIDOPSIS INOSITOL PHOSPHORYLCERAMIDE SYNTHASE 3 (AtIPCS3)	ARABIDOPSIS INOSITOL PHOSPHORYLCERAMIDE SYNTHASE 3 (AtIPCS3)
AT2G17800	-0.840956	AT2G17800.1	A member of ROP GTPase family. Rac-like GTP-binding protein ARAC1/ATGP2. Encodes a geranylgeranylated GTP binding protein. Involved in the auxin-activated 26S proteasome-dependent Aux/IAA proteolysis pathway.	protein_coding	ARABIDOPSIS RAC-LIKE 1 (ARAC1)	ARABIDOPSIS RAC-LIKE 1 (ARAC1); (ATGP2); (ATROP3);RHO-RELATED GTPASES FROM PLANTS 3 (ROP3); (ATRAC1)
AT2G44690	0.87056	AT2G44690.1	A member of ROP GTPase gene family.	protein_coding	ARABIDOPSIS RAC-LIKE 9 (ARAC9)	ARABIDOPSIS RAC-LIKE 9 (ARAC9);RHO-RELATED PROTEIN FROM PLANTS 8 (ROP8);RHO-RELATED PROTEIN FROM PLANTS 8 (ATROP8)
AT2G32480	-0.559745	AT2G32480.1	Metalloprotease essential for plastid development. Located in the inner membrane of chloroplasts.	protein_coding	ARABIDOPSIS SERIN PROTEASE (ARASP)	ARABIDOPSIS SERIN PROTEASE (ARASP)
AT2G23240	-3.14253	AT2G23240.1	AtMT4b is a member of Type 4 metallothionein (MT) genes. It is involved in the early develoment of the embryo and in the accumulation of metal ions especially Zn in the seeds.	protein_coding	ARABIDOPSIS THALIANA METALLOTHIONEIN 4B (ATMT4B)	ARABIDOPSIS THALIANA METALLOTHIONEIN 4B (ATMT4B)
AT5G55240	5.32188	AT5G55240.1	Catalyze hydroperoxide-dependent mono-oxygenation reactions. Require calcium for peroxygenase activity. Probably deeply buried in lipid droplets or microsomes.	protein_coding	ARABIDOPSIS THALIANA PEROXYGENASE 2 (ATPXG2)	ARABIDOPSIS THALIANA PEROXYGENASE 2 (ATPXG2)
AT5G44930	0.497247	AT5G44930.1	Encodes a putative arabinosyltransferase.	protein_coding	ARABINAN DEFICIENT 2 (ARAD2)	ARABINAN DEFICIENT 2 (ARAD2)
AT4G37450	-0.62745	AT4G37450.1	AGP18 is a lysine-rich arabinogalactan-protein (AGP) and part of a multi-gene family of glycoproteins with approx. 50 members. It falls into one subclass with AGP17 and AGP19, other lysine-rich AGPs. It is expressed in young leaves, shoots, roots and flowers.	protein_coding	ARABINOGALACTAN PROTEIN 18 (AGP18)	(ATAGP18);ARABINOGALACTAN PROTEIN 18 (AGP18)
AT5G64310	-0.385479	AT5G64310.1	Encodes arabinogalactan-protein (AGP1).	protein_coding	ARABINOGALACTAN PROTEIN 1 (AGP1)	(ATAGP1);ARABINOGALACTAN PROTEIN 1 (AGP1)
AT4G26320	-0.95705	AT4G26320.1	arabinogalactan protein 13 (AGP13); BEST Arabidopsis thaliana protein match is: arabinogalactan protein 14 (TAIR:AT5G56540.1); Has 51 Blast hits to 51 proteins in 10 species: Archae - 0; Bacteria - 0; Metazoa - 0; Fungi - 0; Plants - 51; Viruses - 0; Other Eukaryotes - 0 (source: NCBI BLink).	protein_coding	ARABINOGALACTAN PROTEIN 13 (AGP13)	ARABINOGALACTAN PROTEIN 13 (AGP13)
AT5G56540	-1.29287	AT5G56540.1	Encodes arabinogalactan protein (AGP14). Mutants exhibit longer root hairs.	protein_coding	ARABINOGALACTAN PROTEIN 14 (AGP14)	(ATAGP14);ARABINOGALACTAN PROTEIN 14 (AGP14)
AT2G46330	-0.782945	AT2G46330.1	Encodes arabinogalactan protein (AGP16).	protein_coding	ARABINOGALACTAN PROTEIN 16 (AGP16)	(ATAGP16);ARABINOGALACTAN PROTEIN 16 (AGP16)
AT2G23130	-0.629847	AT2G23130.1	AGP17 is a lysine-rich arabinogalactan-protein (AGP) and part of a multi-gene family of glycoproteins with approx. 50 members. It falls into one subclass with AGP18 and AGP19, other lysine-rich AGPs. 84% of its proline residues are hydroxylated to hydroproline and its heavy glycosylation accounts for appr. 69% of the molecular weight. The main glycosyl residues are arabinose (30.1%) and galactose…	protein_coding	ARABINOGALACTAN PROTEIN 17 (AGP17)	ARABINOGALACTAN PROTEIN 17 (AGP17); (ATAGP17)
AT1G68725	-0.814725	AT1G68725.1	AGP19 is a lysine-rich arabinogalactan-protein (AGP) and part of a multi-gene family of glycoproteins with approx. 50 members. It falls into one subclass with AGP17 and AGP18, other lysine-rich AGPs. It is expressed in young leaves, shoots, roots and flowers. Non-consensus splice site at the intron:exon boundary (AT:exon)	protein_coding	ARABINOGALACTAN PROTEIN 19 (AGP19)	ARABINOGALACTAN PROTEIN 19 (ATAGP19);ARABINOGALACTAN PROTEIN 19 (AGP19)
AT2G22470	-0.377105	AT2G22470.1	Encodes arabinogalactan-protein (AGP2).	protein_coding	ARABINOGALACTAN PROTEIN 2 (AGP2)	ARABINOGALACTAN PROTEIN 2 (AGP2); (ATAGP2)
AT3G61640	-0.409201	AT3G61640.1	arabinogalactan protein 20 (AGP20); CONTAINS InterPro DOMAIN/s: Protein of unknown function DUF1070 (InterPro:IPR009424); BEST Arabidopsis thaliana protein match is: arabinogalactan protein 16 (TAIR:AT2G46330.1); Has 106 Blast hits to 106 proteins in 13 species: Archae - 0; Bacteria - 0; Metazoa - 0; Fungi - 0; Plants - 106; Viruses - 0; Other Eukaryotes - 0 (source: NCBI BLink).	protein_coding	ARABINOGALACTAN PROTEIN 20 (AGP20)	ARABINOGALACTAN PROTEIN 20 (AtAGP20);ARABINOGALACTAN PROTEIN 20 (AGP20)
AT5G40730	-1.30659	AT5G40730.1	Encodes an arabinogalactan-protein (AGP24).	protein_coding	ARABINOGALACTAN PROTEIN 24 (AGP24)	ARABIDOPSIS THALIANA ARABINOGALACTAN PROTEIN 24 (ATAGP24);ARABINOGALACTAN PROTEIN 24 (AGP24)
AT2G47930	-0.742185	AT2G47930.1	arabinogalactan protein 26 (AGP26); Has 1583 Blast hits to 406 proteins in 105 species: Archae - 2; Bacteria - 56; Metazoa - 101; Fungi - 52; Plants - 160; Viruses - 60; Other Eukaryotes - 1152 (source: NCBI BLink).	protein_coding	ARABINOGALACTAN PROTEIN 26 (AGP26)	ARABIDOPSIS THALIANA ARABINOGALACTAN PROTEIN 26 (ATAGP26);ARABINOGALACTAN PROTEIN 26 (AGP26)
AT4G40090	-1.75647	AT4G40090.1	arabinogalactan protein 3 (AGP3); INVOLVED IN: multicellular organismal development; LOCATED IN: endomembrane system; EXPRESSED IN: shoot apex, hypocotyl, root, egg cell; BEST Arabidopsis thaliana protein match is: arabinogalactan protein 2 (TAIR:AT2G22470.1); Has 53677 Blast hits to 24644 proteins in 1622 species: Archae - 295; Bacteria - 15288; Metazoa - 12859; Fungi - 4384; Plants - 9001; Viru…	protein_coding	ARABINOGALACTAN PROTEIN 3 (AGP3)	ARABINOGALACTAN PROTEIN 3 (AGP3)
AT2G33790	-5.01088	AT2G33790.1	pollen Ole e 1 allergen protein containing 14.6% proline residues, similar to arabinogalactan protein (Daucus carota) GI:11322245, SP:Q03211 Pistil-specific extensin-like protein precursor (PELP) {Nicotiana tabacum}; contains Pfam profile PF01190: Pollen proteins Ole e I family	protein_coding	ARABINOGALACTAN PROTEIN 30 (AGP30)	ARABINOGALACTAN PROTEIN 30 (AGP30); (ATAGP30)
AT1G28290	-0.659322	AT1G28290.1	Encodes an atypical arabinogalactan protein that is localized to the plasma membrange. AGP31 is highly expressed in flowers and vascular tissue and is repressed by jasmonic acid. AGP31 may play a role in vascular tissue function during defense and development.	protein_coding	ARABINOGALACTAN PROTEIN 31 (AGP31)	ARABINOGALACTAN PROTEIN 31 (AGP31)
AT5G10430	-0.925489	AT5G10430.1	Encodes arabinogalactan-protein (AGP4).	protein_coding	ARABINOGALACTAN PROTEIN 4 (AGP4)	ARABINOGALACTAN PROTEIN 4 (AGP4); (ATAGP4)
AT3G20865	5.58002	AT3G20865.1	Encodes a putative arabinogalactan-protein (AGP40).	protein_coding	ARABINOGALACTAN PROTEIN 40 (AGP40)	ARABINOGALACTAN PROTEIN 40 (AGP40)
AT5G65390	-0.758826	AT5G65390.1	arabinogalactan protein 7 (AGP7); BEST Arabidopsis thaliana protein match is: arabinogalactan protein 4 (TAIR:AT5G10430.1); Has 30201 Blast hits to 17322 proteins in 780 species: Archae - 12; Bacteria - 1396; Metazoa - 17338; Fungi - 3422; Plants - 5037; Viruses - 0; Other Eukaryotes - 2996 (source: NCBI BLink).	protein_coding	ARABINOGALACTAN PROTEIN 7 (AGP7)	ARABINOGALACTAN PROTEIN 7 (AGP7)
AT2G14890	-1.6673	AT2G14890.1	putative proline-rich protein (At2g14890) mRNA, complete	protein_coding	ARABINOGALACTAN PROTEIN 9 (AGP9)	ARABINOGALACTAN PROTEIN 9 (AGP9)
AT4G16130	-0.833988	AT4G16130.1	Similar to galactokinase.	protein_coding	ARABINOSE KINASE (ARA1)	(ISA1); (ATISA1);ARABINOSE KINASE (ARA1)
AT5G61980	-0.472483	AT5G61980.1	A member of ARF GAP domain (AGD), A thaliana has 15 members, grouped into four classes. AGD1 belongs to the class 1, together with AGD2, AGD3 and AGD4. Not expressed in hypocotyls and cotyledons.	protein_coding	ARF-GAP DOMAIN 1 (AGD1)	ARF-GAP DOMAIN 1 (AGD1)
AT2G37550	-0.601554	AT2G37550.1	A member of ARF GAP domain (AGD), A thaliana has 15 members, grouped into four classes.	protein_coding	ARF-GAP DOMAIN 7 (AGD7)	ARF-GAP DOMAIN 7 (AGD7);YEAST PDE1 SUPPRESSOR 1 (ASP1)
AT5G46750	0.633962	AT5G46750.1	A member of ARF GAP domain (AGD), A thaliana has 15 members, grouped into four classes.	protein_coding	ARF-GAP DOMAIN 9 (AGD9)	ARF-GAP DOMAIN 9 (AGD9);ARF-GAP DOMAIN 8 (AGD8)
AT4G08900	0.432921	AT4G08900.1	Encodes an arginase, likely to be involved in polyamine biosynthesis in pollen.	protein_coding	ARGININE AMIDOHYDROLASE 1 (ARGAH1)	ARGININE AMIDOHYDROLASE 1 (ARGAH1)
AT4G08870	-1.43899	AT4G08870.1	Encodes one of the two arginase in the genome. Gene expression is enhanced by methyl jasmonate treatment. It is involved in the defense response to B.cinerea.	protein_coding	ARGININE AMIDOHYDROLASE 2 (ARGAH2)	ARGININE AMIDOHYDROLASE 2 (ARGAH2)
AT2G16500	-0.890953	AT2G16500.1	encodes a arginine decarboxylase (ADC), a rate-limiting enzyme that catalyzes the first step of polyamine (PA) biosynthesis via ADC pathway in Arabidopsis thaliana. Arabidopsis genome has two ADC paralogs, ADC1 and ADC2. Double mutant analysis showed that ADC genes are essential for the production of PA, and are required for normal seed development. Promoter region of ADC1 contains 742-bp AT-rich…	protein_coding	ARGININE DECARBOXYLASE 1 (ADC1)	ARGININE DECARBOXYLASE 1 (ADC1); (SPE1); (ARGDC); (ARGDC1)
AT4G34710	0.824041	AT4G34710.1	encodes a arginine decarboxylase (ADC), a rate-limiting enzyme that catalyzes the first step of polyamine (PA) biosynthesis via ADC pathway in Arabidopsis thaliana. Arabidopsis genome has two ADC paralogs, ADC1 and ADC2. ADC2 is stress-inducible (osmotic stress). Double mutant analysis showed that ADC genes are essential for the production of PA, and are required for normal seed development. Over…	protein_coding	ARGININE DECARBOXYLASE 2 (ADC2)	ARGININE DECARBOXYLASE 2 (ADC2); (ATADC2); (SPE2)
AT4G29510	-0.82079	AT4G29510.1	Has arginine N-methyltransferase activity. Modifies AtMBD7.	protein_coding	ARGININE METHYLTRANSFERASE 11 (PRMT11)	ARABIDOPSIS THALIANA ARGININE METHYLTRANSFERASE 11 (ATPRMT11);ARGININE METHYLTRANSFERASE 11 (PRMT11);PROTEIN ARGININE METHYLTRANSFERASE 1B (PRMT1B);ARABIDOPSIS THALIANA PROTEIN ARGININE METHYLTRANSFERASE 1B (ATPRMT1B)
AT1G16610	-1.04761	AT1G16610.3	Encodes SR45, a member of the highly conserved family of serine/arginine-rich (SR) proteins, which play key roles in pre-mRNA splicing and other aspects of RNA metabolism. SR45 is a spliceosome protein, interacts with SR33 and the U1-70K protein of the U1 snRNP. Also involved in plant sugar response. sr45-1 mutation confers hypersensitivity to glucose during early seedling growth.	protein_coding	ARGININE/SERINE-RICH 45 (SR45)	ARGININE/SERINE-RICH 45 (SR45)
AT4G25500	-1.03694	AT4G25500.1	encodes an arginine/serine-rich splicing factor. transcript is alternatively spliced and is differentially expressed in different tissues (flowers, roots, stems, and leaves) examined. Barta et al (2010) have proposed a nomenclature for Serine/Arginine-Rich Protein Splicing Factors (SR proteins): Plant Cell. 2010, 22:2926.	protein_coding	ARGININE/SERINE-RICH SPLICING FACTOR 40 (RS40)	ARGININE/SERINE-RICH SPLICING FACTOR 40 (At-RS40);ARGININE/SERINE-RICH SPLICING FACTOR 40 (RS40);ARGININE/SERINE-RICH SPLICING FACTOR 35 (RSP35); (AT-SRP40); (ATRSP40);ARABIDOPSIS THALIANA ARGININE/SERINE-RICH SPLICING FACTOR 35 (ATRSP35)
AT5G52040	-0.680037	AT5G52040.2	encodes an arginine/serine-rich splicing factor. transcript is alternatively spliced and is differentially expressed in different tissues (flowers, roots, stems, and leaves) examined. Barta et al (2010) have proposed a nomenclature for Serine/Arginine-Rich Protein Splicing Factors (SR proteins): Plant Cell. 2010, 22:2926.	protein_coding	ARGININE/SERINE-RICH SPLICING FACTOR 41 (RS41)	(ATRSP41);ARGININE/SERINE-RICH SPLICING FACTOR 41 (At-RS41);ARGININE/SERINE-RICH SPLICING FACTOR 41 (RS41)
AT2G37340	-0.746492	AT2G37340.1	encodes an RS-containing Zinc knuckle protein with molecular mass of 33kDa that is localized to nuclear specks. Barta et al (2010) have proposed a nomenclature for Serine/Arginine-Rich Protein Splicing Factors (SR proteins): Plant Cell. 2010, 22:2926.	protein_coding	ARGININE/SERINE-RICH ZINC KNUCKLE-CONTAINING PROTEIN 33 (RS2Z33)	ARGININE/SERINE-RICH ZINC KNUCKLE-CONTAINING PROTEIN 33 (AT-RS2Z33);ARGININE/SERINE-RICH ZINC KNUCKLE-CONTAINING PROTEIN 33 (RSZ33);ARGININE/SERINE-RICH ZINC KNUCKLE-CONTAINING PROTEIN 33 (atRSZ33);ARGININE/SERINE-RICH ZINC KNUCKLE-CONTAINING PROTEIN 33 (RS2Z33)
AT3G11240	0.539021	AT3G11240.1	Encodes an arginyl-tRNA:protein arginyltransferase (ATE2), a component of the N-end rule pathway that targets protein degradation through the identity of the amino-terminal residue of specific protein substrates. Arabidopsis contains two ATE genes: At5g05700/ATE1, At3g11240/ATE2. Another component of the N-end rule pathway is At5g02310/PROTEOLYSIS6 (PRT6). PRT6 and ATE were shown to regulate seed…	protein_coding	ARGININE-TRNA PROTEIN TRANSFERASE 2 (ATE2)	(ATATE2);ARGININE-TRNA PROTEIN TRANSFERASE 2 (ATE2)
AT2G27040	-1.11038	AT2G27040.1	AGO4 is a member of a class of PAZ/PIWI domain containing proteins involved in siRNA mediated gene silencing.Loss of function mutations have reduced site specific CpNpG and CpHpH methylation and increased susceptibility to bacterial pathogens.	protein_coding	ARGONAUTE 4 (AGO4)	OVEREXPRESSOR OF CATIONIC PEROXIDASE 11 (OCP11);ARGONAUTE 4 (AGO4)
AT2G32940	-1.19825	AT2G32940.1	Encodes a nuclear localized 879-amino-acid protein that contains conserved PAZ and PIWI domains that is important for the accumulation of specific heterochromatin-related siRNAs, and for DNA methylation and transcriptional gene silencing.	protein_coding	ARGONAUTE 6 (AGO6)	ARGONAUTE 6 (AGO6)
AT1G69440	0.585873	AT1G69440.1	Encodes ARGONAUTE7, a member of the ARGONAUTE family, characterised by the presence of PAZ and PIWI domains. Involved in the regulation of developmental timing. Required for the accumulation of TAS3 ta-siRNAs but not for accumulation of miR171, miR173, miR390 or mi391. Localized in mature rosette leaves and floral buds.	protein_coding	ARGONAUTE7 (AGO7)	ZIPPY (ZIP);ARGONAUTE7 (AGO7)
AT2G44080	0.4885	AT2G44080.1	Encodes ARL, a gene similar to ARGOS involved in cell expansion-dependent organ growth. Upregulated by brassinosteroid. Acts downstream of BRI1.	protein_coding	ARGOS-LIKE (ARL)	ARGOS-LIKE (ARL)
AT5G63750	2.95505	AT5G63750.1	ARIADNE 13 (ARI13); FUNCTIONS IN: zinc ion binding; LOCATED IN: intracellular; EXPRESSED IN: 6 plant structures; EXPRESSED DURING: 4 anthesis, petal differentiation and expansion stage; CONTAINS InterPro DOMAIN/s: Zinc finger, C6HC-type (InterPro:IPR002867), Zinc finger, RING-type (InterPro:IPR001841), Zinc finger, RanBP2-type (InterPro:IPR001876); BEST Arabidopsis thaliana protein match is: IBR …	protein_coding	ARIADNE 13 (ARI13)	ARABIDOPSIS ARIADNE 13 (ATARI13);ARIADNE 13 (ARI13)
AT5G63760	0.679425	AT5G63760.1	ARIADNE 15 (ARI15); FUNCTIONS IN: zinc ion binding; LOCATED IN: intracellular; EXPRESSED IN: 22 plant structures; EXPRESSED DURING: 12 growth stages; CONTAINS InterPro DOMAIN/s: Zinc finger, C6HC-type (InterPro:IPR002867), Zinc finger, RING-type (InterPro:IPR001841), Zinc finger, RanBP2-type (InterPro:IPR001876); BEST Arabidopsis thaliana protein match is: RING/U-box superfamily protein (TAIR:AT5…	protein_coding	ARIADNE 15 (ARI15)	ARABIDOPSIS ARIADNE 15 (ATARI15);ARIADNE 15 (ARI15)
AT2G16090	-0.439202	AT2G16090.1	ARIADNE 2 (ARI2); FUNCTIONS IN: zinc ion binding; EXPRESSED IN: 24 plant structures; EXPRESSED DURING: 13 growth stages; CONTAINS InterPro DOMAIN/s: Zinc finger, C6HC-type (InterPro:IPR002867), Zinc finger, RING-type (InterPro:IPR001841); BEST Arabidopsis thaliana protein match is: RING/U-box superfamily protein (TAIR:AT4G34370.1); Has 30201 Blast hits to 17322 proteins in 780 species: Archae - 1…	protein_coding	ARIADNE 2 (ARI2)	ARABIDOPSIS ARIADNE 12 (ATARI12);ARABIDOPSIS ARIADNE 2 (ATARI2);ARIADNE 2 (ARI2);ARIADNE 12 (ARI12)
AT1G16060	0.532609	AT1G16060.1	Encodes ADAP, an AP2-domain protein that interacts with ARIA. ADAP is a positive regulator of the ABA response and is also involved in regulating seedling growth.	protein_coding	ARIA-INTERACTING DOUBLE AP2 DOMAIN PROTEIN (ADAP)	ARIA-INTERACTING DOUBLE AP2 DOMAIN PROTEIN (ADAP)
AT5G19330	-0.654759	AT5G19330.1	Encodes an armadillo repeat protein involved in the abscisic acid response. The protein interacts with a transcription factor, ABF2, which controls ABA-dependent gene expression via the G-box-type ABA-responsive elements.	protein_coding	ARM REPEAT PROTEIN INTERACTING WITH ABF2 (ARIA)	ARM REPEAT PROTEIN INTERACTING WITH ABF2 (ARIA)
AT5G13060	-0.977559	AT5G13060.1	Encodes a novel Armadillo BTB protein that intreacts with the pre-replication complex and several transcription factors. Overexpression results in decreased cell proliferation and loss of function results in increased cell proliferation suggesting a role in negative regulation of cellular proliferation.	protein_coding	ARMADILLO BTB PROTEIN 1 (ABAP1)	ARMADILLO BTB PROTEIN 1 (ABAP1)
AT1G12430	1.36841	AT1G12430.2	Encodes the kinesin-like protein PAK has an Armadillo motif tail and is involved in guard cell development in Arabidopsis (from Genbank record AF159052).However, no defect in stomatal complexes has been observed in loss of function mutations. It accumulates at the preprophase band (PPB) in a cell-cycle and microtubule-dependent manner and is most highly expressed in cells where the placement of t…	protein_coding	ARMADILLO REPEAT KINESIN 3 (ARK3)	ARMADILLO REPEAT KINESIN 3 (ARK3);ARABIDOPSIS THALIANA KINESIN UNGROUPED CLADE, GENE A (AtKINUa)
AT5G66200	-0.489893	AT5G66200.1	Armadillo repeat protein. One of a family of four in Arabidopsis. Expressed in vegetative tissues, anthers and ovules.	protein_coding	ARMADILLO REPEAT ONLY 2 (ARO2)	ARMADILLO REPEAT ONLY 2 (ARO2)
AT3G26600	0.89359	AT3G26600.1	Armadillo repeat protein. One of a family of four in Arabidopsis. Expressed in vegetative tissues, anthers and ovules.	protein_coding	ARMADILLO REPEAT ONLY 4 (ARO4)	ARMADILLO REPEAT ONLY 4 (ARO4)
AT3G07630	-0.619036	AT3G07630.1	Encodes a plastid-localized arogenate dehydratase involved in phenylalanine biosynthesis. Not less than six genes encoding ADT were identi&#64257;ed in the Arabidopsis genome: ADT1 [At1g11790]; ADT2 [At3g07630]; ADT3 [At2g27820]; ADT4 [At3g44720]; ADT5 [At5g22630]; and ADT6 [At1g08250].	protein_coding	AROGENATE DEHYDRATASE 2 (ADT2)	ARABIDOPSIS THALIANA AROGENATE DEHYDRATASE 2 (AtADT2);AROGENATE DEHYDRATASE 2 (ADT2)
AT3G44720	0.556142	AT3G44720.1	Encodes a plastid-localized arogenate dehydratase involved in phenylalanine biosynthesis. Not less than six genes encoding ADT were identi&#64257;ed in the Arabidopsis genome: ADT1 [At1g11790]; ADT2 [At3g07630]; ADT3 [At2g27820]; ADT4 [At3g44720]; ADT5 [At5g22630]; and ADT6 [At1g08250].	protein_coding	AROGENATE DEHYDRATASE 4 (ADT4)	AROGENATE DEHYDRATASE 4 (ADT4)
AT1G08250	0.623809	AT1G08250.1	Encodes a plastid-localized arogenate dehydratase involved in phenylalanine biosynthesis. Although this enzyme has sequence similarity to prephenate dehydratases, it is 98 times more active with arogenate than prephenate in enzymatic assays.	protein_coding	AROGENATE DEHYDRATASE 6 (ADT6)	ARABIDOPSIS THALIANA AROGENATE DEHYDRATASE 6 (AtADT6);AROGENATE DEHYDRATASE 6 (ADT6)
AT4G35970	0.624317	AT4G35970.1	Encodes a microsomal ascorbate peroxidase APX5. Ascorbate peroxidases are enzymes that scavenge hydrogen peroxide in plant cells. Eight types of APX have been described for Arabidopsis: three cytosolic (APX1, APX2, APX6), two chloroplastic types (stromal sAPX, thylakoid tAPX), and three microsomal (APX3, APX4, APX5) isoforms.	protein_coding	ASCORBATE PEROXIDASE 5 (APX5)	ASCORBATE PEROXIDASE 5 (APX5)
AT4G32320	-0.524443	AT4G32320.1	Encodes a cytosolic ascorbate peroxidase APX6. Ascorbate peroxidases are enzymes that scavenge hydrogen peroxide in plant cells. Eight types of APX have been described for Arabidopsis: three cytosolic (APX1, APX2, APX6), two chloroplastic types (stromal sAPX, thylakoid tAPX), and three microsomal (APX3, APX4, APX5) isoforms.	protein_coding	ASCORBATE PEROXIDASE 6 (APX6)	ASCORBATE PEROXIDASE 6 (APX6)
AT2G19640	-1.64475	AT2G19640.2	ASH1-related protein 2 (ASHR2); CONTAINS InterPro DOMAIN/s: SET domain (InterPro:IPR001214); BEST Arabidopsis thaliana protein match is: SET domain protein 38 (TAIR:AT5G06620.1); Has 1755 Blast hits to 1733 proteins in 213 species: Archae - 0; Bacteria - 0; Metazoa - 753; Fungi - 380; Plants - 323; Viruses - 3; Other Eukaryotes - 296 (source: NCBI BLink).	protein_coding	ASH1-RELATED 2 (ASHR2)	ASH1-RELATED 2 (ASHR2)
AT1G76710	0.40995	AT1G76710.1	SET domain group 26 (SDG26); FUNCTIONS IN: histone-lysine N-methyltransferase activity; INVOLVED IN: vegetative to reproductive phase transition of meristem, histone methylation; LOCATED IN: nucleus; EXPRESSED IN: 23 plant structures; EXPRESSED DURING: 13 growth stages; CONTAINS InterPro DOMAIN/s: SET domain (InterPro:IPR001214), Post-SET domain (InterPro:IPR003616), AWS (InterPro:IPR006560); BES…	protein_coding	ASH1-RELATED PROTEIN 1 (ASHH1)	SET DOMAIN GROUP 26 (SDG26);ASH1-RELATED PROTEIN 1 (ASHH1)
AT5G08100	-0.674541	AT5G08100.1	N-terminal nucleophile aminohydrolases (Ntn hydrolases) superfamily protein; CONTAINS InterPro DOMAIN/s: Peptidase T2, asparaginase 2 (InterPro:IPR000246); BEST Arabidopsis thaliana protein match is: N-terminal nucleophile aminohydrolases (Ntn hydrolases) superfamily protein (TAIR:AT3G16150.1); Has 3243 Blast hits to 3196 proteins in 873 species: Archae - 113; Bacteria - 1502; Metazoa - 516; Fung…	protein_coding	ASPARAGINASE A1 (ASPGA1)	ASPARAGINASE A1 (ASPGA1)
AT3G16150	-0.459572	AT3G16150.1	N-terminal nucleophile aminohydrolases (Ntn hydrolases) superfamily protein; CONTAINS InterPro DOMAIN/s: Peptidase T2, asparaginase 2 (InterPro:IPR000246); BEST Arabidopsis thaliana protein match is: N-terminal nucleophile aminohydrolases (Ntn hydrolases) superfamily protein (TAIR:AT5G08100.1); Has 3285 Blast hits to 3219 proteins in 891 species: Archae - 113; Bacteria - 1512; Metazoa - 512; Fung…	protein_coding	ASPARAGINASE B1 (ASPGB1)	ASPARAGINASE B1 (ASPGB1)
AT5G65010	-1.22775	AT5G65010.2	Encodes asparagine synthetase (ASN2).	protein_coding	ASPARAGINE SYNTHETASE 2 (ASN2)	ASPARAGINE SYNTHETASE 2 (ASN2)
AT5G10240	-1.27622	AT5G10240.1	Encodes asparagine synthetase (ASN3).	protein_coding	ASPARAGINE SYNTHETASE 3 (ASN3)	ASPARAGINE SYNTHETASE 3 (ASN3)
AT3G07420	0.701994	AT3G07420.1	Encodes an asparaginyl-tRNA synthetase.	protein_coding	ASPARAGINYL-TRNA SYNTHETASE 2 (NS2)	ASPARAGINYL-TRNA SYNTHETASE 2 (NS2);SYNTHETASE C2 (SYNC2);ASPARAGINYL-TRNA SYNTHETASE 2 (SYNC2_ARATH);ASPARAGINYL-TRNA SYNTHETASE 2 (ATNS2)
AT2G22250	-0.481575	AT2G22250.2	Encodes a prokaryotic-type plastidic aspartate aminotransferase with glutamate/aspartate-prephenate aminotransferase (PAT) activity.	protein_coding	ASPARTATE AMINOTRANSFERASE (AAT)	ASPARTATE AMINOTRANSFERASE (ATAAT);MATERNAL EFFECT EMBRYO ARREST 17 (MEE17);ASPARTATE AMINOTRANSFERASE (AAT)
AT5G13280	-0.91886	AT5G13280.1	Asp kinase inhibited by Lys and S-adenosylmethionine. Contains regulatory domains that belong to the ACT domain family, which allow binding to a extreme variety of ligands. Can function as a monomer or as a dimer with acetohydroxyacid synthase (HSDH).	protein_coding	ASPARTATE KINASE 1 (AK-LYS1)	ASPARTATE KINASE 1 (AK-LYS1);ASPARTATE KINASE (AK);ASPARTATE KINASE 1 (AK1)
AT3G02020	1.56474	AT3G02020.1	encodes a monofunctional aspartate kinase	protein_coding	ASPARTATE KINASE 3 (AK3)	ASPARTATE KINASE 3 (AK3)
AT4G19710	-1.17815	AT4G19710.2	Encodes a bifunctional aspartate kinase/homoserine dehydrogenase. These two activities catalyze the first and the third steps toward the synthesis of the essential amino acids threonine, isoleucine and methionine.	protein_coding	ASPARTATE KINASE-HOMOSERINE DEHYDROGENASE II (AK-HSDH II)	ASPARTATE KINASE-HOMOSERINE DEHYDROGENASE (AK-HSDH);ASPARTATE KINASE-HOMOSERINE DEHYDROGENASE II (AK-HSDH II)
AT3G18490	-0.549024	AT3G18490.1	Encodes ASPG1 (ASPARTIC PROTEASE IN GUARD CELL 1). Functions in drought avoidance through abscisic acid (ABA) signalling in guard cells.	protein_coding	ASPARTIC PROTEASE IN GUARD CELL 1 (ASPG1)	ASPARTIC PROTEASE IN GUARD CELL 1 (ASPG1)
AT1G11910	-0.426189	AT1G11910.1	Encodes an aspartic proteinase that forms a heterodimer and is stable over a broad pH range (ph 3-8).	protein_coding	ASPARTIC PROTEINASE A1 (APA1)	(ATAPA1);ASPARTIC PROTEINASE A1 (APA1)
AT2G17380	0.419472	AT2G17380.1	Encodes clathrin assembly protein AP19.	protein_coding	ASSOCIATED PROTEIN 19 (AP19)	ASSOCIATED PROTEIN 19 (AP19)
AT1G65620	0.656177	AT1G65620.1	required for formation of a symmetric flat leaf lamina, encodes a member of a family of proteins characterized by cysteine repeats and a leucine zipper; involved in KNOX gene regulation. Acts together with ASL1 in proximal-distal symmetry determination. Forms a complex with AS1 that binds to the BP promoter and leads to silencing of BP.	protein_coding	ASYMMETRIC LEAVES 2 (AS2)	ASYMMETRIC LEAVES 2 (AS2)
AT2G42440	1.64267	AT2G42440.1	Lateral organ boundaries (LOB) domain family protein; CONTAINS InterPro DOMAIN/s: Lateral organ boundaries, LOB (InterPro:IPR004883); BEST Arabidopsis thaliana protein match is: lateral organ boundaries-domain 29 (TAIR:AT3G58190.1); Has 862 Blast hits to 857 proteins in 21 species: Archae - 0; Bacteria - 0; Metazoa - 0; Fungi - 0; Plants - 862; Viruses - 0; Other Eukaryotes - 0 (source: NCBI BLin…	protein_coding	ASYMMETRIC LEAVES 2-LIKE 15 (ASL15)	ASYMMETRIC LEAVES 2-LIKE 15 (ASL15);LOB DOMAIN-CONTAINING PROTEIN 17 (LBD17)
AT1G16530	2.7069	AT1G16530.1	ASYMMETRIC LEAVES 2-like 9 (ASL9); CONTAINS InterPro DOMAIN/s: Lateral organ boundaries, LOB (InterPro:IPR004883); BEST Arabidopsis thaliana protein match is: Lateral organ boundaries (LOB) domain family protein (TAIR:AT2G30130.1); Has 986 Blast hits to 981 proteins in 24 species: Archae - 0; Bacteria - 0; Metazoa - 0; Fungi - 0; Plants - 986; Viruses - 0; Other Eukaryotes - 0 (source: NCBI BLink…	protein_coding	ASYMMETRIC LEAVES 2-LIKE 9 (ASL9)	ASYMMETRIC LEAVES 2-LIKE 9 (ASL9);LOB DOMAIN-CONTAINING PROTEIN 3 (LBD3)
AT4G32830	-0.605071	AT4G32830.1	Encodes a member of a family of Ser/Thr kinases whose activities peak during cell division. Transcripts are abundant in tissues rich in dividing cells like roots and flowers but are low or absent in fully expanded leaves and stems. In interphase cells, the protein is predominantly nuclear. During mitosis, the protein associates with plant-specific cytoskeletal structures (preprophase band, phragm…	protein_coding	ATAURORA1 (AUR1)	ATAURORA1 (AUR1);ATAURORA1 (AtAUR1)
AT5G40820	-1.25469	AT5G40820.1	Encodes a Arabidopsis ortholog of the ATR protein kinase that is involved in a wide range of responses to DNA damage and plays a central role in cell-cycle regulation. Dominant loss of function alleles identified as suppressors of ALS also exhibit increased tolerance to aluminum. This may be due to the inhibition of terminal differentiation of the root apex upon exposure to Al.	protein_coding	ATAXIA TELANGIECTASIA-MUTATED AND RAD3-RELATED (ATR)	(ATRAD3);ARABIDOPSIS THALIANA ATAXIA TELANGIECTASIA-MUTATED AND RAD3-RELATED (ATATR);ATAXIA TELANGIECTASIA-MUTATED AND RAD3-RELATED (ATR)
AT3G48190	-0.677253	AT3G48190.1	Encodes a homolog of the human ATM gene, which is mutated in ataxia telangiectasia, a chromosome instability disorder. Characterization of mutants suggest a role in repairing DNA in response to ionizing radiation as well as during meiosis. The protein has kinase domains and shows kinase activity in orthologs. There is also evidence that ATM might be involved in the telomerase-independent process …	protein_coding	ATAXIA-TELANGIECTASIA MUTATED (ATM)	ATAXIA-TELANGIECTASIA MUTATED (ATM);PCD IN MALE GAMETOGENESIS 1 (PIG1);ARABIDOPSIS THALIANA ATAXIA-TELANGIECTASIA MUTATED (ATATM)
AT3G60870	-1.49554	AT3G60870.1	Encodes an AT hook domain containing protein that, when overexpressed, delays flowering.	protein_coding	AT-HOOK MOTIF NUCLEAR-LOCALIZED PROTEIN 18 (AHL18)	AT-HOOK MOTIF NUCLEAR-LOCALIZED PROTEIN 18 (AHL18)
AT2G45430	-0.858968	AT2G45430.1	Encodes a nuclear localized AT hook domain containing protein that can bind AT rich DNA in vitro. Overexpression of the gene results in delayed flowering. Is likely to act redundantly with AHL18, AHL27 and AHL29 in the regulation of flowering. It is also involved in both photo- and skotomorphogenesis.	protein_coding	AT-HOOK MOTIF NUCLEAR-LOCALIZED PROTEIN 22 (AHL22)	AT-HOOK MOTIF NUCLEAR-LOCALIZED PROTEIN 22 (AHL22)
AT4G35390	-0.653712	AT4G35390.1	AT-hook protein of GA feedback 1 (AGF1); CONTAINS InterPro DOMAIN/s: Protein of unknown function DUF296 (InterPro:IPR005175), Predicted AT-hook DNA-binding (InterPro:IPR014476); BEST Arabidopsis thaliana protein match is: Predicted AT-hook DNA-binding family protein (TAIR:AT1G76500.1); Has 970 Blast hits to 959 proteins in 100 species: Archae - 2; Bacteria - 77; Metazoa - 47; Fungi - 10; Plants -…	protein_coding	AT-HOOK PROTEIN OF GA FEEDBACK 1 (AGF1)	AT-HOOK PROTEIN OF GA FEEDBACK 1 (AGF1)
AT3G55560	-0.490154	AT3G55560.1	AT-hook protein of GA feedback 2 (AGF2); INVOLVED IN: biological_process unknown; LOCATED IN: chloroplast; EXPRESSED IN: 19 plant structures; EXPRESSED DURING: 6 growth stages; CONTAINS InterPro DOMAIN/s: Protein of unknown function DUF296 (InterPro:IPR005175), Predicted AT-hook DNA-binding (InterPro:IPR014476); BEST Arabidopsis thaliana protein match is: AT-hook motif nuclear-localized protein 2…	protein_coding	AT-HOOK PROTEIN OF GA FEEDBACK 2 (AGF2)	AT-HOOK MOTIF NUCLEAR-LOCALIZED PROTEIN 15 (AHL15);AT-HOOK PROTEIN OF GA FEEDBACK 2 (AGF2)
AT5G49460	-1.40332	AT5G49460.1	One of the two genes encoding subunit B of the cytosolic enzyme ATP Citrate Lyase (ACL)	protein_coding	ATP CITRATE LYASE SUBUNIT B 2 (ACLB-2)	ATP CITRATE LYASE SUBUNIT B 2 (ACLB-2)
AT1G58080	-0.709908	AT1G58080.1	ATP phosphoribosyl transferase, catalyses first step of histidine biosynthesis	protein_coding	ATP PHOSPHORIBOSYL TRANSFERASE 1 (ATP-PRT1)	ATP PHOSPHORIBOSYL TRANSFERASE 1 (ATP-PRT1); (HISN1A);ATP PHOSPHORIBOSYL TRANSFERASE 1 (ATATP-PRT1)
AT1G09795	-0.691029	AT1G09795.1	ATP phosphoribosyl transferase, catalyses first step of histidine biosynthesis	protein_coding	ATP PHOSPHORIBOSYL TRANSFERASE 2 (ATP-PRT2)	ATP PHOSPHORIBOSYL TRANSFERASE 2 (ATATP-PRT2);ATP PHOSPHORIBOSYL TRANSFERASE 2 (ATP-PRT2); (HISN1B)
AT3G52300	0.54289	AT3G52300.1	ATP synthase D chain, mitochondrial (ATPQ); FUNCTIONS IN: copper ion binding, zinc ion binding; INVOLVED IN: response to salt stress; LOCATED IN: in 7 components; EXPRESSED IN: 27 plant structures; EXPRESSED DURING: 16 growth stages; Has 290 Blast hits to 290 proteins in 107 species: Archae - 0; Bacteria - 2; Metazoa - 173; Fungi - 39; Plants - 62; Viruses - 0; Other Eukaryotes - 14 (source: NCBI…	protein_coding	ATP SYNTHASE D CHAIN, MITOCHONDRIAL (ATPQ)	ATP SYNTHASE D CHAIN, MITOCHONDRIAL (ATPQ)
ATCG00470	-1.73523	ATCG00470.1	ATPase epsilon subunit	protein_coding	ATP SYNTHASE EPSILON CHAIN (ATPE)	ATP SYNTHASE EPSILON CHAIN (ATPE)
ATMG01190	-4.12104	ATMG01190.1	ATPase subunit 1	protein_coding	ATP SYNTHASE SUBUNIT 1 (ATP1)	ATP SYNTHASE SUBUNIT 1 (ATP1)
ATCG00120	-3.74725	ATCG00120.1	Encodes the ATPase alpha subunit, which is a subunit of ATP synthase and part of the CF1 portion which catalyzes the conversion of ADP to ATP using the proton motive force. This complex is located in the thylakoid membrane of the chloroplast.	protein_coding	ATP SYNTHASE SUBUNIT ALPHA (ATPA)	ATP SYNTHASE SUBUNIT ALPHA (ATPA)
ATCG00480	-2.70792	ATCG00480.1	chloroplast-encoded gene for beta subunit of ATP synthase	protein_coding	ATP SYNTHASE SUBUNIT BETA (PB)	ATP SYNTHASE SUBUNIT BETA (PB);ATP SYNTHASE SUBUNIT BETA (ATPB)
ATMG00410	-1.65781	ATMG00410.1	ATPase subunit 6	protein_coding	ATPASE SUBUNIT 6-1 (ATP6-1)	ATPASE SUBUNIT 6-1 (ATP6-1);ATPASE SUBUNIT 6 (ATP6)
AT2G41700	-0.407342	AT2G41700.1	ATP-binding cassette A1 (ABCA1); FUNCTIONS IN: ATPase activity, coupled to transmembrane movement of substances, amino acid transmembrane transporter activity; LOCATED IN: plasma membrane; EXPRESSED IN: 24 plant structures; EXPRESSED DURING: 15 growth stages; CONTAINS InterPro DOMAIN/s: ATPase, AAA+ type, core (InterPro:IPR003593), ABC transporter-like (InterPro:IPR003439), ABC transporter, conse…	protein_coding	ATP-BINDING CASSETTE A1 (ABCA1)	ARABIDOPSIS THALIANA ATP-BINDING CASSETTE A1 (AtABCA1);ATP-BINDING CASSETTE A1 (ABCA1)
AT3G47730	0.473517	AT3G47730.1	member of ATH subfamily	protein_coding	ATP-BINDING CASSETTE A2 (ABCA2)	A. THALIANA ABC2 HOMOLOG 1 (ATATH1);ATP-BINDING CASSETTE A2 (ABCA2);ABC2 HOMOLOG 1 (ATH1)
AT3G47750	-1.74727	AT3G47750.1	member of ATH subfamily	protein_coding	ATP-BINDING CASSETTE A4 (ABCA4)	ATP-BINDING CASSETTE A4 (ABCA4); (ATATH3)
AT3G47760	-1.30868	AT3G47760.1	member of ATH subfamily	protein_coding	ATP-BINDING CASSETTE A5 (ABCA5)	A. THALIANA ABC2 HOMOLOG 4 (ATATH4);ATP-BINDING CASSETTE A5 (ABCA5);ABC2 HOMOLOG 4 (ATH4)
AT3G47770	-1.0165	AT3G47770.1	member of ATH subfamily	protein_coding	ATP-BINDING CASSETTE A6 (ABCA6)	A. THALIANA ABC2 HOMOLOG 5 (ATATH5);ATP-BINDING CASSETTE A6 (ABCA6);ABC2 HOMOLOG 5 (ATH5)
AT3G47790	1.95432	AT3G47790.1	member of ATH subfamily	protein_coding	ATP-BINDING CASSETTE A8 (ABCA8)	ATP-BINDING CASSETTE A8 (ABCA8);ABC2 HOMOLOG 7 (ATH7); (ATATH7)
AT2G36910	-0.685216	AT2G36910.1	Belongs to the family of ATP-binding cassette (ABC) transporters. Also known as AtMDR1.Possibly regulates auxin-dependent responses by influencing basipetal auxin transport in the root. Exerts nonredundant, partially overlapping functions with the ABC transporter encoded by AT3G28860. PGP1 mediates cellular efflux of IAA and interacts with PIN genes that may confer an accelerated vectoral compone…	protein_coding	ATP-BINDING CASSETTE B1 (ABCB1)	ARABIDOPSIS THALIANA P GLYCOPROTEIN1 (ATPGP1);ATP-BINDING CASSETTE B1 (ABCB1);P-GLYCOPROTEIN 1 (PGP1)
AT1G27940	5.58833	AT1G27940.1	P-glycoprotein 13 (PGP13); FUNCTIONS IN: ATPase activity, coupled to transmembrane movement of substances; INVOLVED IN: transport, transmembrane transport; LOCATED IN: integral to membrane; EXPRESSED IN: 9 plant structures; EXPRESSED DURING: 4 anthesis, petal differentiation and expansion stage; CONTAINS InterPro DOMAIN/s: ATPase, AAA+ type, core (InterPro:IPR003593), ABC transporter-like (InterP…	protein_coding	ATP-BINDING CASSETTE B13 (ABCB13)	ATP-BINDING CASSETTE B13 (ABCB13);P-GLYCOPROTEIN 13 (PGP13)
AT3G28345	0.402319	AT3G28345.1	Encodes an ATP-binding cassette (ABC) transporter. Expressed in the vascular tissue of primary stem.	protein_coding	ATP-BINDING CASSETTE B15 (ABCB15)	MULTI-DRUG RESISTANCE 13 (MDR13);ATP-BINDING CASSETTE B15 (ABCB15)
AT3G28860	-0.896002	AT3G28860.1	Belongs to the family of ATP-binding cassette (ABC) transporters. Also known as AtMDR11 and PGP19. Possibly regulates auxin-dependent responses by influencing basipetal auxin transport in the root. Acts upstream of phyA in regulating hypocotyl elongation and gravitropic response. Exerts nonredundant, partially overlapping functions with the ABC transporter encoded by AtPGP1.	protein_coding	ATP-BINDING CASSETTE B19 (ABCB19)	(ATMDR1);MULTIDRUG RESISTANCE PROTEIN 11 (ATMDR11);P-GLYCOPROTEIN 19 (PGP19);ARABIDOPSIS THALIANA ATP-BINDING CASSETTE B19 (ATABCB19); (MDR1); (ATPGP19);ATP-BINDING CASSETTE B19 (ABCB19); (MDR11)
AT3G55320	-0.399052	AT3G55320.1	P-glycoprotein 20 (PGP20); FUNCTIONS IN: ATPase activity, coupled to transmembrane movement of substances; INVOLVED IN: transport, transmembrane transport; LOCATED IN: nucleus, plasma membrane; EXPRESSED IN: 24 plant structures; EXPRESSED DURING: 13 growth stages; CONTAINS InterPro DOMAIN/s: ATPase, AAA+ type, core (InterPro:IPR003593), ABC transporter-like (InterPro:IPR003439), ABC transporter, …	protein_coding	ATP-BINDING CASSETTE B20 (ABCB20)	ATP-BINDING CASSETTE B20 (ABCB20);P-GLYCOPROTEIN 20 (PGP20)
AT3G62150	1.37989	AT3G62150.1	P-glycoprotein 21 (PGP21); FUNCTIONS IN: ATPase activity, coupled to transmembrane movement of substances; INVOLVED IN: transport, transmembrane transport; LOCATED IN: plasma membrane; EXPRESSED IN: 14 plant structures; EXPRESSED DURING: 8 growth stages; CONTAINS InterPro DOMAIN/s: ATPase, AAA+ type, core (InterPro:IPR003593), ABC transporter-like (InterPro:IPR003439), ABC transporter, transmembr…	protein_coding	ATP-BINDING CASSETTE B21 (ABCB21)	ATP-BINDING CASSETTE B21 (ABCB21);P-GLYCOPROTEIN 21 (PGP21)
AT4G28630	0.640053	AT4G28630.1	Half-molecule ABC transporter ATM1. Arabidopsis thaliana has three ATM genes, namely ATM1, ATM2 and ATM3. Only ATM3 has an important function for plant growth.	protein_coding	ATP-BINDING CASSETTE B23 (ABCB23)	ABC TRANSPORTER OF THE MITOCHONDRION 1 (ATM1);ATP-BINDING CASSETTE B23 (ABCB23); (ATATM1)
AT1G70610	-0.670526	AT1G70610.1	member of TAP subfamily	protein_coding	ATP-BINDING CASSETTE B26 (ABCB26)	ATP-BINDING CASSETTE B26 (ABCB26);TRANSPORTER ASSOCIATED WITH ANTIGEN PROCESSING PROTEIN 1 (ATTAP1);TRANSPORTER ASSOCIATED WITH ANTIGEN PROCESSING PROTEIN 1 (TAP1)
AT5G39040	0.853362	AT5G39040.1	Encodes a member of TAP subfamily of ABC transporters that is located in the vacuole. Mutants are hypersensitive to aluminum and the gene product may be important for intracellular movement of some substrate, possibly chelated Al, as part of a mechanism of aluminum sequestration.	protein_coding	ATP-BINDING CASSETTE B27 (ABCB27)	ATP-BINDING CASSETTE B27 (ABCB27); (ATALS1);TRANSPORTER ASSOCIATED WITH ANTIGEN PROCESSING PROTEIN 2 (TAP2);ALUMINUM SENSITIVE 1 (ALS1);ARABIDOPSIS THALIANA TRANSPORTER ASSOCIATED WITH ANTIGEN PROCESSING PROTEIN 2 (ATTAP2)
AT2G47000	0.683179	AT2G47000.1	Encodes an auxin efflux transmembrane transporter that is a member of the multidrug resistance P-glycoprotein (MDR/PGP) subfamily of ABC transporters. Functions in the basipetal redirection of auxin from the root tip. Exhibits apolar plasma membrane localization in the root cap and polar localization in tissues above and is involved in root hair elongation.	protein_coding	ATP-BINDING CASSETTE B4 (ABCB4)	MULTIDRUG RESISTANCE 4 (MDR4);P-GLYCOPROTEIN 4 (PGP4); (ATABCB4);ATP-BINDING CASSETTE B4 (ABCB4);ARABIDOPSIS P-GLYCOPROTEIN 4 (ATPGP4)
AT4G01830	-1.68919	AT4G01830.1	P-glycoprotein 5 (PGP5); FUNCTIONS IN: ATPase activity, coupled to transmembrane movement of substances; INVOLVED IN: transport, transmembrane transport; LOCATED IN: integral to membrane; CONTAINS InterPro DOMAIN/s: ATPase, AAA+ type, core (InterPro:IPR003593), ABC transporter-like (InterPro:IPR003439), ABC transporter, transmembrane domain, type 1 (InterPro:IPR011527), ABC transporter integral m…	protein_coding	ATP-BINDING CASSETTE B5 (ABCB5)	ATP-BINDING CASSETTE B5 (ABCB5);P-GLYCOPROTEIN 5 (PGP5)
AT3G59140	-0.678787	AT3G59140.1	member of MRP subfamily	protein_coding	ATP-BINDING CASSETTE C10 (ABCC10)	MULTIDRUG RESISTANCE-ASSOCIATED PROTEIN 14 (ATMRP14);ATP-BINDING CASSETTE C10 (ABCC10);MULTIDRUG RESISTANCE-ASSOCIATED PROTEIN 14 (MRP14)
AT1G30420	-0.659433	AT1G30420.1	member of MRP subfamily	protein_coding	ATP-BINDING CASSETTE C11 (ABCC11)	MULTIDRUG RESISTANCE-ASSOCIATED PROTEIN 12 (ATMRP12);ATP-BINDING CASSETTE C11 (ABCC11);MULTIDRUG RESISTANCE-ASSOCIATED PROTEIN 12 (MRP12)
AT1G30410	-1.39418	AT1G30410.1	member of MRP subfamily	protein_coding	ATP-BINDING CASSETTE C12 (ABCC12)	MULTIDRUG RESISTANCE-ASSOCIATED PROTEIN 13 (ATMRP13);ATP-BINDING CASSETTE C12 (ABCC12);MULTIDRUG RESISTANCE-ASSOCIATED PROTEIN 13 (MRP13)
AT2G07680	-1.32889	AT2G07680.1	member of MRP subfamily	protein_coding	ATP-BINDING CASSETTE C13 (ABCC13)	MULTIDRUG RESISTANCE-ASSOCIATED PROTEIN 11 (ATMRP11);ATP-BINDING CASSETTE C13 (ABCC13);MULTIDRUG RESISTANCE-ASSOCIATED PROTEIN 11 (MRP11)
AT3G62700	-0.538699	AT3G62700.1	member of MRP subfamily	protein_coding	ATP-BINDING CASSETTE C14 (ABCC14)	MULTIDRUG RESISTANCE-ASSOCIATED PROTEIN 10 (ATMRP10);ATP-BINDING CASSETTE C14 (ABCC14);MULTIDRUG RESISTANCE-ASSOCIATED PROTEIN 10 (MRP10)
AT3G13080	-0.397383	AT3G13080.1	encodes an ATP-dependent MRP-like ABC transporter able to transport glutathione-conjugates as well as chlorophyll catabolites. The expression of this gene is upregulated by herbicide safeners such as benoxacor and fenclorim.	protein_coding	ATP-BINDING CASSETTE C3 (ABCC3)	ATP-BINDING CASSETTE C3 (ABCC3);MULTIDRUG RESISTANCE-ASSOCIATED PROTEIN 3 (ATMRP3);MULTIDRUG RESISTANCE-ASSOCIATED PROTEIN 3 (MRP3);MULTIDRUG RESISTANCE PROTEIN 3 (MRP3)
AT2G47800	-0.898407	AT2G47800.1	Encodes a plasma membrane localized ATPase transporter involved in multidrug transport. The expression of this gene is upregulated by herbicide safeners such as benoxacor, fluxofenim and fenclorim.	protein_coding	ATP-BINDING CASSETTE C4 (ABCC4)	MULTIDRUG RESISTANCE-ASSOCIATED PROTEIN 4 (ATMRP4);ATP-BINDING CASSETTE C4 (ABCC4);MULTIDRUG RESISTANCE-ASSOCIATED PROTEIN 4 (MRP4); (EST3)
AT1G04120	-0.806977	AT1G04120.1	encodes a high-affinity inositol hexakisphosphate transporter that plays a role in guard cell signaling and phytate storage. It is a member of MRP subfamily / ABC transporter subfamily C.	protein_coding	ATP-BINDING CASSETTE C5 (ABCC5)	MULTIDRUG RESISTANCE-ASSOCIATED PROTEIN 5 (ATMRP5);MULTIDRUG RESISTANCE-ASSOCIATED PROTEIN 5 (MRP5);ARABIDOPSIS THALIANA ATP-BINDING CASSETTE C5 (ATABCC5);ATP-BINDING CASSETTE C5 (ABCC5);MULTIDRUG RESISTANCE PROTEIN 5 (MRP5)
AT3G13090	1.73889	AT3G13090.1	member of MRP subfamily	protein_coding	ATP-BINDING CASSETTE C6 (ABCC6)	MULTIDRUG RESISTANCE-ASSOCIATED PROTEIN 8 (ATMRP8);MULTIDRUG RESISTANCE-ASSOCIATED PROTEIN 8 (MRP8);ATP-BINDING CASSETTE C6 (ABCC6)
AT4G39850	-0.618327	AT4G39850.3	Encodes a peroxisomal protein of the ATP binding cassette (ABC) transporter class (PMP subfamily) with significant identity to the human X-linked adrenoleukodystrophy protein (ALDP). The gene product promotes germination and represses embryo dormancy. ABI3, ABA1, FUS3 and LEC1 are epistatic to this gene. Mutants accumulate fatty acyl CoA suggesting a defect in uptake of fatty acyl CoA into the pe…	protein_coding	ATP-BINDING CASSETTE D1 (ABCD1)	PEROXISOMAL ABC TRANSPORTER 1 (PXA1);ATP-BINDING CASSETTE D1 (ABCD1)
AT1G54350	-0.836226	AT1G54350.1	ABC transporter family protein; FUNCTIONS IN: ATPase activity, coupled to transmembrane movement of substances; INVOLVED IN: transport, transmembrane transport; LOCATED IN: chloroplast; EXPRESSED IN: 23 plant structures; EXPRESSED DURING: 14 growth stages; CONTAINS InterPro DOMAIN/s: ATPase, AAA+ type, core (InterPro:IPR003593), ABC transporter, N-terminal (InterPro:IPR010509), ABC transporter-li…	protein_coding	ATP-BINDING CASSETTE D2 (ABCD2)	ATP-BINDING CASSETTE D2 (ABCD2)
AT4G19210	-0.736022	AT4G19210.1	member of RLI subfamily	protein_coding	ATP-BINDING CASSETTE E2 (ABCE2)	ARABIDOPSIS THALIANA RNASE L INHIBITOR PROTEIN 2 (ATRLI2);ATP-BINDING CASSETTE E2 (ABCE2);RNASE L INHIBITOR PROTEIN 2 (RLI2)
AT5G60790	-0.537268	AT5G60790.1	member of GCN subfamily	protein_coding	ATP-BINDING CASSETTE F1 (ABCF1)	ARABIDOPSIS THALIANA GENERAL CONTROL NON-REPRESSIBLE 1 (ATGCN1);ATP-BINDING CASSETTE F1 (ABCF1);GENERAL CONTROL NON-REPRESSIBLE 1 (GCN1)
AT1G53270	1.44571	AT1G53270.1	ABC-2 type transporter family protein; FUNCTIONS IN: ATPase activity, coupled to transmembrane movement of substances; LOCATED IN: membrane; EXPRESSED IN: root; CONTAINS InterPro DOMAIN/s: ATPase, AAA+ type, core (InterPro:IPR003593), ABC transporter-like (InterPro:IPR003439), ABC-2 type transporter (InterPro:IPR013525), ABC transporter, conserved site (InterPro:IPR017871); BEST Arabidopsis thali…	protein_coding	ATP-BINDING CASSETTE G10 (ABCG10)	ATP-BINDING CASSETTE G10 (ABCG10)
AT3G55090	0.887784	AT3G55090.1	ABC-2 type transporter family protein; FUNCTIONS IN: ATPase activity, coupled to transmembrane movement of substances; INVOLVED IN: response to cyclopentenone; LOCATED IN: membrane; EXPRESSED IN: sepal, root, flower, carpel, stamen; EXPRESSED DURING: 4 anthesis, petal differentiation and expansion stage; CONTAINS InterPro DOMAIN/s: ATPase, AAA+ type, core (InterPro:IPR003593), ABC transporter-lik…	protein_coding	ATP-BINDING CASSETTE G16 (ABCG16)	ATP-BINDING CASSETTE G16 (ABCG16)
AT2G37360	1.26467	AT2G37360.1	ABC-2 type transporter family protein; FUNCTIONS IN: ATPase activity, coupled to transmembrane movement of substances; INVOLVED IN: transport; LOCATED IN: membrane; EXPRESSED IN: petal, hypocotyl, root, flower; EXPRESSED DURING: 4 anthesis, petal differentiation and expansion stage; CONTAINS InterPro DOMAIN/s: ATPase, AAA+ type, core (InterPro:IPR003593), ABC transporter-like (InterPro:IPR003439)…	protein_coding	ATP-BINDING CASSETTE G2 (ABCG2)	ATP-BINDING CASSETTE G2 (ABCG2)
AT3G53510	1.08873	AT3G53510.1	ABC-2 type transporter family protein; FUNCTIONS IN: ATPase activity, coupled to transmembrane movement of substances; INVOLVED IN: transport; LOCATED IN: membrane; EXPRESSED IN: 8 plant structures; EXPRESSED DURING: 4 anthesis, C globular stage, petal differentiation and expansion stage; CONTAINS InterPro DOMAIN/s: ATPase, AAA+ type, core (InterPro:IPR003593), ABC transporter-like (InterPro:IPR0…	protein_coding	ATP-BINDING CASSETTE G20 (ABCG20)	ATP-BINDING CASSETTE G20 (ABCG20)
AT5G19410	1.37805	AT5G19410.1	ABC-2 type transporter family protein; FUNCTIONS IN: ATPase activity, coupled to transmembrane movement of substances; LOCATED IN: chloroplast, membrane; CONTAINS InterPro DOMAIN/s: ATPase, AAA+ type, core (InterPro:IPR003593), ABC transporter-like (InterPro:IPR003439), ABC-2 type transporter (InterPro:IPR013525), ABC transporter, conserved site (InterPro:IPR017871); BEST Arabidopsis thaliana pro…	protein_coding	ATP-BINDING CASSETTE G23 (ABCG23)	ATP-BINDING CASSETTE G23 (ABCG23)
AT2G28070	-0.692371	AT2G28070.1	ABC-2 type transporter family protein; FUNCTIONS IN: ATPase activity, coupled to transmembrane movement of substances; LOCATED IN: plasma membrane; EXPRESSED IN: 23 plant structures; EXPRESSED DURING: 13 growth stages; CONTAINS InterPro DOMAIN/s: ATPase, AAA+ type, core (InterPro:IPR003593), ABC transporter-like (InterPro:IPR003439), ABC-2 type transporter (InterPro:IPR013525); BEST Arabidopsis t…	protein_coding	ATP-BINDING CASSETTE G3 (ABCG3)	ATP-BINDING CASSETTE G3 (ABCG3)
AT4G15230	-0.526727	AT4G15230.1	pleiotropic drug resistance 2 (PDR2); FUNCTIONS IN: ATPase activity, coupled to transmembrane movement of substances; INVOLVED IN: transport, drug transmembrane transport; LOCATED IN: membrane; EXPRESSED IN: 18 plant structures; EXPRESSED DURING: 10 growth stages; CONTAINS InterPro DOMAIN/s: ATPase, AAA+ type, core (InterPro:IPR003593), ABC transporter-like (InterPro:IPR003439), Plant PDR ABC tra…	protein_coding	ATP-BINDING CASSETTE G30 (ABCG30)	PLEIOTROPIC DRUG RESISTANCE 2 (PDR2);ATP-BINDING CASSETTE G30 (ABCG30); (ATPDR2)
AT2G36380	-0.431961	AT2G36380.1	pleiotropic drug resistance 6 (PDR6); FUNCTIONS IN: ATPase activity, coupled to transmembrane movement of substances; LOCATED IN: plasma membrane; EXPRESSED IN: 24 plant structures; EXPRESSED DURING: 13 growth stages; CONTAINS InterPro DOMAIN/s: ATPase, AAA+ type, core (InterPro:IPR003593), ABC transporter-like (InterPro:IPR003439), Plant PDR ABC transporter associated (InterPro:IPR013581), ABC-2…	protein_coding	ATP-BINDING CASSETTE G34 (ABCG34)	PLEIOTROPIC DRUG RESISTANCE 6 (PDR6);ATP-BINDING CASSETTE G34 (ABCG34);PLEIOTROPIC DRUG RESISTANCE 6 (ATPDR6)
AT1G66950	-1.09073	AT1G66950.1	Encodes a plasma membrane-localized ABC transporter. Confers tolerance to herbicide paraquat.	protein_coding	ATP-BINDING CASSETTE G39 (ABCG39)	PLEIOTROPIC DRUG RESISTANCE 11 (ATPDR11);ATP-BINDING CASSETTE G39 (ABCG39);PLEIOTROPIC DRUG RESISTANCE 11 (PDR11)
AT4G15215	-1.68764	AT4G15215.1	pleiotropic drug resistance 13 (PDR13); FUNCTIONS IN: nucleoside-triphosphatase activity, ATPase activity, nucleotide binding, ATP binding; INVOLVED IN: drug transmembrane transport; LOCATED IN: membrane; EXPRESSED IN: root; CONTAINS InterPro DOMAIN/s: ATPase, AAA+ type, core (InterPro:IPR003593), ABC transporter-like (InterPro:IPR003439), Plant PDR ABC transporter associated (InterPro:IPR013581)…	protein_coding	ATP-BINDING CASSETTE G41 (ABCG41)	PLEIOTROPIC DRUG RESISTANCE 13 (PDR13);PLEIOTROPIC DRUG RESISTANCE 13 (ATPDR13);ATP-BINDING CASSETTE G41 (ABCG41)
AT4G15233	-1.00955	AT4G15233.2	ABC-2 and Plant PDR ABC-type transporter family protein; FUNCTIONS IN: nucleoside-triphosphatase activity, ATPase activity, nucleotide binding, ATP binding; INVOLVED IN: biological_process unknown; LOCATED IN: membrane; CONTAINS InterPro DOMAIN/s: ATPase, AAA+ type, core (InterPro:IPR003593), ABC transporter-like (InterPro:IPR003439), Plant PDR ABC transporter associated (InterPro:IPR013581), ABC…	protein_coding	ATP-BINDING CASSETTE G42 (ABCG42)	ATP-BINDING CASSETTE G42 (ABCG42)
AT5G13580	0.679623	AT5G13580.1	ABC-2 type transporter family protein; FUNCTIONS IN: ATPase activity, coupled to transmembrane movement of substances; INVOLVED IN: response to nematode; LOCATED IN: membrane; EXPRESSED IN: 10 plant structures; EXPRESSED DURING: 4 anthesis, C globular stage, petal differentiation and expansion stage; CONTAINS InterPro DOMAIN/s: ATPase, AAA+ type, core (InterPro:IPR003593), ABC transporter-like (I…	protein_coding	ATP-BINDING CASSETTE G6 (ABCG6)	ATP-BINDING CASSETTE G6 (ABCG6)
AT2G01320	-0.445916	AT2G01320.3	ABC-2 type transporter family protein; FUNCTIONS IN: ATPase activity, coupled to transmembrane movement of substances; LOCATED IN: chloroplast; EXPRESSED IN: 22 plant structures; EXPRESSED DURING: 14 growth stages; CONTAINS InterPro DOMAIN/s: ATPase, AAA+ type, core (InterPro:IPR003593), ABC transporter-like (InterPro:IPR003439), ABC-2 type transporter (InterPro:IPR013525), ABC transporter, conse…	protein_coding	ATP-BINDING CASSETTE G7 (ABCG7)	ATP-BINDING CASSETTE G7 (ABCG7)
AT5G52860	1.39486	AT5G52860.1	ABC-2 type transporter family protein; FUNCTIONS IN: ATPase activity, coupled to transmembrane movement of substances; LOCATED IN: membrane; EXPRESSED IN: 9 plant structures; EXPRESSED DURING: 6 growth stages; CONTAINS InterPro DOMAIN/s: ATPase, AAA+ type, core (InterPro:IPR003593), ABC transporter-like (InterPro:IPR003439), ABC-2 type transporter (InterPro:IPR013525), ABC transporter, conserved …	protein_coding	ATP-BINDING CASSETTE G8 (ABCG8)	ATP-BINDING CASSETTE G8 (ABCG8)
AT5G14100	-0.66025	AT5G14100.1	member of NAP subfamily	protein_coding	ATP-BINDING CASSETTE I11 (ABCI11)	NON-INTRINSIC ABC PROTEIN 14 (NAP14);ATP-BINDING CASSETTE I11 (ABCI11);ARABIDOPSIS THALIANANON-INTRINSIC ABC PROTEIN 14 (ATNAP14)
AT3G20320	0.392521	AT3G20320.1	Encodes a permease-like component of an ABC transporter involved in lipid transfer from ER to chloroplast. A phosphatidic acid-binding protein with a predicted mycobacterial cell entry domain. It is tethered to the inner chloroplast envelope membrane facing the outer envelope membrane. Presumed bacterial orthologs of TGD1 and TGD2 in Gram-negative bacteria are typically organized in transcription…	protein_coding	ATP-BINDING CASSETTE I15 (ABCI15)	ATP-BINDING CASSETTE I15 (ABCI15);TRIGALACTOSYLDIACYLGLYCEROL2 (TGD2)
AT1G67940	0.720914	AT1G67940.1	member of NAP subfamily	protein_coding	ATP-BINDING CASSETTE I17 (ABCI17)	NON-INTRINSIC ABC PROTEIN 3 (ATNAP3); (AtSTAR1);ATP-BINDING CASSETTE I17 (ABCI17);NON-INTRINSIC ABC PROTEIN 3 (NAP3);ARABIDOPSIS THALIANA NON-INTRINSIC ABC PROTEIN 3 (NAP3)
AT1G03900	-0.406479	AT1G03900.1	member of NAP family, an heterogeneous subfamily of the ATP-binding Cassette (ABC) superfamily of membrane transporters. The NAPs proteins are characterized by having only one nucleotide-binding folds (NBFs) domain.	protein_coding	ATP-BINDING CASSETTE I18 (ABCI18)	NON-INTRINSIC ABC PROTEIN 4 (ATNAP4);ATP-BINDING CASSETTE I18 (ABCI18);NON-INTRINSIC ABC PROTEIN 4 (NAP4)
ATMG00110	-2.7314	ATMG00110.1	Encodes a mitochondria-encoded cytochrome c biogenesis protein.	protein_coding	ATP-BINDING CASSETTE I2 (ABCI2)	CYTOCHROME C BIOGENESIS 206 (CCB206);ATP-BINDING CASSETTE I2 (ABCI2)
AT4G04770	0.422758	AT4G04770.1	Encodes an iron-stimulated ATPase. A member of the NAP subfamily of ABC transporters. Involved in Fe-S cluster assembly. Similar to SufB. Involved in the regulation of iron homeostasis. Able to form homodimers. Interacts with AtNAP7 inside the chloroplast.	protein_coding	ATP-BINDING CASSETTE I8 (ABCI8)	ATP BINDING CASSETTE PROTEIN 1 (ATABC1);LONG AFTER FR (LAF6);ATP-BINDING CASSETTE I8 (ABCI8);ATP BINDING CASSETTE PROTEIN 1 (ABC1);ARABIDOPSIS THALIANA NUCLEOSOME ASSEMBLY PROTEIN 1 (ATNAP1)
AT1G10670	-0.500602	AT1G10670.3	One of the three genes encoding subunit A of the trimeric protein ATP Citrate Lyase. Antisense ACLA-1 plants cause a reduction in cytosolic acetyl-CoA metabolism and have upregulation of stress-related genes and down-regulation of primary metabolism and growth genes, suggesting the mutation restricts normal growth and developmental processes and puts the plant into a state of stress.	protein_coding	ATP-CITRATE LYASE A-1 (ACLA-1)	ATP-CITRATE LYASE A-1 (ACLA-1)
AT3G06650	-1.08785	AT3G06650.1	One of the two genes encoding subunit B of the trimeric enzyme ATP Citrate lyase	protein_coding	ATP-CITRATE LYASE B-1 (ACLB-1)	ATP-CITRATE LYASE B-1 (ACLB-1)
AT5G04280	-0.723156	AT5G04280.1	Encodes one of the zinc finger-containing glycine-rich RNA-binding proteins involved in cold tolerance: AT3G26420 (ATRZ-1A), AT1G60650 (AtRZ-1b), AT5G04280 (AtRZ-1c).	protein_coding	ATRZ-1C (AtRZ-1c)	RZ-1C (RZ-1c);ATRZ-1C (AtRZ-1c)
AT2G24540	-0.470264	AT2G24540.1	ATTENUATED FAR-RED RESPONSE (AFR); CONTAINS InterPro DOMAIN/s: F-box domain, cyclin-like (InterPro:IPR001810), Galactose oxidase/kelch, beta-propeller (InterPro:IPR011043), Kelch repeat type 1 (InterPro:IPR006652), Kelch related (InterPro:IPR013089), Kelch-type beta propeller (InterPro:IPR015915); BEST Arabidopsis thaliana protein match is: Galactose oxidase/kelch repeat superfamily protein (TAIR…	protein_coding	ATTENUATED FAR-RED RESPONSE (AFR)	ATTENUATED FAR-RED RESPONSE (AFR)
AT5G61440	-0.823327	AT5G61440.1	Encodes a member of the thioredoxin family protein. Located in the chloroplast.	protein_coding	ATYPICAL CYS HIS RICH THIOREDOXIN 5 (ACHT5)	ATYPICAL CYS HIS RICH THIOREDOXIN 5 (ACHT5)
AT2G41350	1.19375	AT2G41350.2	Encodes AUG1, likely to be in an augmin-like complex with AUG3.	protein_coding	AUGMIN 1 (AUG1)	EMBRYO DEFECTIVE 2819 (EMB2819); (AtAUG1);AUGMIN 1 (AUG1)
AT5G48520	-0.443683	AT5G48520.1	Encodes AUGMIN subunit3 (AUG3), a homolog of animal dim gamma-tubulin 3/human augmin-like complex, subunit 3. Plays a critical role in microtubule organization during plant cell division.	protein_coding	AUGMIN 3 (AUG3)	AUGMIN 3 (AUG3); (AtAUG3)
AT5G40740	-0.678158	AT5G40740.1	unknown protein; Has 30201 Blast hits to 17322 proteins in 780 species: Archae - 12; Bacteria - 1396; Metazoa - 17338; Fungi - 3422; Plants - 5037; Viruses - 0; Other Eukaryotes - 2996 (source: NCBI BLink).	protein_coding	AUGMIN SUBUNIT 6 (AUG6)	AUGMIN SUBUNIT 6 (AUG6)
AT3G21180	-1.71803	AT3G21180.1	one of the type IIB calcium pump isoforms. encodes an autoinhibited Ca(2+)-ATPase that contains an N-terminal calmodulin binding autoinhibitory domain.	protein_coding	AUTOINHIBITED CA(2+)-ATPASE 9 (ACA9)	(ATACA9);AUTOINHIBITED CA(2+)-ATPASE 9 (ACA9)
AT2G41560	-0.631236	AT2G41560.1	Encodes a calmodulin-regulated Ca(2+)-ATPase that improves salt tolerance in yeast. Localized to the vacuole. Lesion mimic phenotype when mutation in the gene is combined with a mutation in ACA11. Lesion mimic phenotype of double knockout can be suppressed by nutritional supplements that increase anion levels (e.g. 15 mM Nitrate, Chloride, or Phosphate).	protein_coding	AUTOINHIBITED CA(2+)-ATPASE, ISOFORM 4 (ACA4)	AUTOINHIBITED CA(2+)-ATPASE, ISOFORM 4 (ACA4)
AT5G57110	-0.437706	AT5G57110.1	Arabidopsis-autoinhibited Ca2+ -ATPase, isoform 8, contains all of the characteristic motifs of Ca2+ -transporting P-type Ca2+ -ATPases and is localized to the plasma membrane.	protein_coding	AUTOINHIBITED CA2+ -ATPASE, ISOFORM 8 (ACA8)	AUTOINHIBITED CA2+ -ATPASE, ISOFORM 8 (AT-ACA8);"AUTOINHIBITED CA2+ -ATPASE, ISOFORM 8" (ACA8)
AT1G17260	-1.24624	AT1G17260.1	belongs to H+-APTase gene family, involved in proanthocyanidin biosynthesis, disturbs the vacuolar biogenesis and acidification process	protein_coding	AUTOINHIBITED H(+)-ATPASE ISOFORM 10 (AHA10)	AUTOINHIBITED H(+)-ATPASE ISOFORM 10 (AHA10)
AT3G07525	0.441912	AT3G07525.2	Encodes an E1 ligase involved in autophagic vesicle formation.	protein_coding	AUTOPHAGY 10 (ATG10)	AUTOPHAGY 10 (ATG10); (ATATG10)
AT1G54210	0.72105	AT1G54210.1	AUTOPHAGY 12 A (ATG12A); INVOLVED IN: autophagy, protein ubiquitination involved in ubiquitin-dependent protein catabolic process; LOCATED IN: cytoplasm; EXPRESSED IN: 20 plant structures; EXPRESSED DURING: 12 growth stages; CONTAINS InterPro DOMAIN/s: Autophagy-related protein 12 (InterPro:IPR007242); BEST Arabidopsis thaliana protein match is: Ubiquitin-like superfamily protein (TAIR:AT3G13970.…	protein_coding	AUTOPHAGY 12 A (ATG12A)	AUTOPHAGY 12 (APG12); (ATATG12);AUTOPHAGY 12 A (ATG12A)
AT3G13970	0.559957	AT3G13970.1	AUTOPHAGY 12 B (APG12B); FUNCTIONS IN: molecular_function unknown; INVOLVED IN: autophagy; LOCATED IN: cytoplasm; EXPRESSED IN: male gametophyte, pollen tube; EXPRESSED DURING: L mature pollen stage, M germinated pollen stage; CONTAINS InterPro DOMAIN/s: Autophagy-related protein 12 (InterPro:IPR007242); BEST Arabidopsis thaliana protein match is: Ubiquitin-like superfamily protein (TAIR:AT1G5421…	protein_coding	AUTOPHAGY 12 B (APG12B)	AUTOPHAGY 12 (APG12);AUTOPHAGY 12 B (APG12B);AUTOPHAGY 12B (ATG12B)
AT3G19190	-0.57468	AT3G19190.1	Encodes autophagy-related 2 (ATG2).	protein_coding	AUTOPHAGY 2 (ATG2)	(ATATG2);AUTOPHAGY 2 (ATG2)
AT5G17290	0.594112	AT5G17290.1	Autophagy protein ATG5. Forms a conjugate with ATG12 with an essential role in plant nutrient recycling. Mutants missing ATG5 display early senescence and are hypersensitive to nitrogen or carbon starvation, accompanied by a more rapid loss of organellar and cytoplasmic proteins.	protein_coding	AUTOPHAGY 5 (APG5)	AUTOPHAGY 5 (ATG5); (ATATG5);AUTOPHAGY 5 (APG5)
AT4G04620	1.13525	AT4G04620.1	autophagy 8b (ATG8B); CONTAINS InterPro DOMAIN/s: Light chain 3 (LC3) (InterPro:IPR004241); BEST Arabidopsis thaliana protein match is: Ubiquitin-like superfamily protein (TAIR:AT4G21980.2); Has 1515 Blast hits to 1513 proteins in 273 species: Archae - 0; Bacteria - 0; Metazoa - 720; Fungi - 178; Plants - 303; Viruses - 3; Other Eukaryotes - 311 (source: NCBI BLink).	protein_coding	AUTOPHAGY 8B (ATG8B)	AUTOPHAGY 8B (ATG8B)
AT4G16520	0.804445	AT4G16520.1	autophagy 8f (ATG8F); CONTAINS InterPro DOMAIN/s: Light chain 3 (LC3) (InterPro:IPR004241); BEST Arabidopsis thaliana protein match is: Ubiquitin-like superfamily protein (TAIR:AT3G60640.1); Has 30201 Blast hits to 17322 proteins in 780 species: Archae - 12; Bacteria - 1396; Metazoa - 17338; Fungi - 3422; Plants - 5037; Viruses - 0; Other Eukaryotes - 2996 (source: NCBI BLink).	protein_coding	AUTOPHAGY 8F (ATG8F)	AUTOPHAGY 8F (ATG8F)
AT3G60640	0.935818	AT3G60640.1	AUTOPHAGY 8G (ATG8G); CONTAINS InterPro DOMAIN/s: Light chain 3 (LC3) (InterPro:IPR004241); BEST Arabidopsis thaliana protein match is: Ubiquitin-like superfamily protein (TAIR:AT4G16520.2); Has 1513 Blast hits to 1511 proteins in 273 species: Archae - 0; Bacteria - 0; Metazoa - 719; Fungi - 178; Plants - 302; Viruses - 3; Other Eukaryotes - 311 (source: NCBI BLink).	protein_coding	AUTOPHAGY 8G (ATG8G)	AUTOPHAGY 8G (ATG8G)
AT3G15580	0.66348	AT3G15580.1	Encodes APG8, a component of autophagy conjugation pathway. Delivered to the lumens of vacuole under nitrogen-starvation condition.	protein_coding	AUTOPHAGY 8H (APG8H)	AUTOPHAGY 8H (APG8H);AUTOPHAGY 8I (ATG8I)
AT3G06420	0.653519	AT3G06420.1	autophagy 8h (ATG8H); CONTAINS InterPro DOMAIN/s: Light chain 3 (LC3) (InterPro:IPR004241); BEST Arabidopsis thaliana protein match is: Ubiquitin-like superfamily protein (TAIR:AT3G15580.1); Has 1476 Blast hits to 1474 proteins in 273 species: Archae - 0; Bacteria - 0; Metazoa - 722; Fungi - 178; Plants - 301; Viruses - 3; Other Eukaryotes - 272 (source: NCBI BLink).	protein_coding	AUTOPHAGY 8H (ATG8H)	AUTOPHAGY 8H (ATG8H)
AT2G22950	5.58824	AT2G22950.1	Encodes a putative auto-regulated Ca2+-ATPase located in the plasma membrane involved in transporting Ca2+ outside developing pollen grains. This activity is important to support normal pollen development, particularly the progression to uninucleated microspores to bicellular pollen grains.	protein_coding	AUTO-REGULATED CA2+-ATPASE 7 (ACA7)	AUTO-REGULATED CA2+-ATPASE 7 (ACA7)
AT1G75310	0.51372	AT1G75310.1	auxin-like 1 protein (AUL1); FUNCTIONS IN: heat shock protein binding; INVOLVED IN: protein folding; EXPRESSED IN: 22 plant structures; EXPRESSED DURING: 13 growth stages; CONTAINS InterPro DOMAIN/s: Heat shock protein DnaJ, N-terminal (InterPro:IPR001623); BEST Arabidopsis thaliana protein match is: Chaperone DnaJ-domain superfamily protein (TAIR:AT4G36520.1); Has 43064 Blast hits to 29150 prote…	protein_coding	AUXILIN-LIKE 1 (AUL1)	AUXILIN-LIKE 1 (AUL1)
AT5G49980	-0.691824	AT5G49980.1	auxin F-box protein 5 (AFB5); CONTAINS InterPro DOMAIN/s: F-box domain, Skp2-like (InterPro:IPR022364); BEST Arabidopsis thaliana protein match is: RNI-like superfamily protein (TAIR:AT4G24390.1); Has 30201 Blast hits to 17322 proteins in 780 species: Archae - 12; Bacteria - 1396; Metazoa - 17338; Fungi - 3422; Plants - 5037; Viruses - 0; Other Eukaryotes - 2996 (source: NCBI BLink).	protein_coding	AUXIN F-BOX PROTEIN 5 (AFB5)	AUXIN F-BOX PROTEIN 5 (AFB5)
AT5G43700	1.8218	AT5G43700.1	Auxin inducible protein similar to transcription factors.	protein_coding	AUXIN INDUCIBLE 2-11 (ATAUX2-11)	INDOLE-3-ACETIC ACID INDUCIBLE 4 (IAA4);AUXIN INDUCIBLE 2-11 (ATAUX2-11)
AT2G38120	-0.415837	AT2G38120.1	Encodes an auxin influx transporter. AUX1 resides at the apical plasma membrane of protophloem cells and at highly dynamic subpopulations of Golgi apparatus and endosomes in all cell types. AUX1 action in the lateral root cap and/or epidermal cells influences lateral root initiation and positioning.	protein_coding	AUXIN RESISTANT 1 (AUX1)	AUXIN RESISTANT 1 (AUX1);WAVY ROOTS 5 (WAV5); (ATAUX1);MODIFIER OF ARF7/NPH4 PHENOTYPES 1 (MAP1); (PIR1)
AT2G46530	1.217	AT2G46530.3	auxin response factor 11 (ARF11); FUNCTIONS IN: sequence-specific DNA binding transcription factor activity; INVOLVED IN: response to hormone stimulus, regulation of transcription, DNA-dependent, regulation of transcription; LOCATED IN: endomembrane system, nucleus; EXPRESSED IN: 21 plant structures; EXPRESSED DURING: 13 growth stages; CONTAINS InterPro DOMAIN/s: Aux/IAA-ARF-dimerisation (InterPr…	protein_coding	AUXIN RESPONSE FACTOR 11 (ARF11)	AUXIN RESPONSE FACTOR 11 (ARF11)
AT1G77850	0.512932	AT1G77850.1	Posttranscriptionally regulated by miR160 and is essential for proper development.Regulates early auxin response genes.	protein_coding	AUXIN RESPONSE FACTOR 17 (ARF17)	AUXIN RESPONSE FACTOR 17 (ARF17)
AT3G61830	0.534288	AT3G61830.1	auxin response factor 18 (ARF18); FUNCTIONS IN: sequence-specific DNA binding transcription factor activity; INVOLVED IN: response to hormone stimulus, regulation of transcription, DNA-dependent, regulation of transcription; LOCATED IN: nucleus; EXPRESSED IN: 22 plant structures; EXPRESSED DURING: 13 growth stages; CONTAINS InterPro DOMAIN/s: Aux/IAA-ARF-dimerisation (InterPro:IPR011525), Transcr…	protein_coding	AUXIN RESPONSE FACTOR 18 (ARF18)	AUXIN RESPONSE FACTOR 18 (ARF18)
AT1G19220	0.789477	AT1G19220.1	Encodes an auxin response factor that contains the conserved VP1-B3 DNA-binding domain at its N-terminus and the Aux/IAA-like domains III and IV present in most ARFs at its C-terminus. The protein interacts with IAA1 (yeast two hybrid) and other auxin response elements such as ER7 and ER9 (yeast one hybrid). ARF19 protein can complement many aspects of the arf7 mutant phenotype and , together wit…	protein_coding	AUXIN RESPONSE FACTOR 19 (ARF19)	AUXIN RESPONSE FACTOR 19 (ARF19);AUXIN RESPONSE FACTOR11 (ARF11);INDOLE-3-ACETIC ACID INDUCIBLE 22 (IAA22)
AT5G60450	-0.425468	AT5G60450.1	Encodes a member of the ARF family of transcription factors which mediate auxin responses. ARF4 appears to have redundant function with ETT(ARF3) in specifying abaxial cell identity.	protein_coding	AUXIN RESPONSE FACTOR 4 (ARF4)	AUXIN RESPONSE FACTOR 4 (ARF4)
AT1G30330	-0.933372	AT1G30330.2	Encodes a member of the auxin response factor family. Mediates auxin response via expression of auxin regulated genes. Acts redundantly with ARF8 to control stamen elongation and flower maturation. Expression of ARF6 is controlled by miR167.	protein_coding	AUXIN RESPONSE FACTOR 6 (ARF6)	AUXIN RESPONSE FACTOR 6 (ARF6)
AT5G37020	-1.08608	AT5G37020.1	Encodes a member of the auxin response factor family. Mediates auxin response via expression of auxin regulated genes. Acts redundantly with ARF6 to control stamen elongation and flower maturation. Expression of ARF8 is controlled by miR167.	protein_coding	AUXIN RESPONSE FACTOR 8 (ARF8)	AUXIN RESPONSE FACTOR 8 (ARF8); (ATARF8)
AT4G23980	0.474519	AT4G23980.1	Encodes auxin response factor 9 (ARF9).	protein_coding	AUXIN RESPONSE FACTOR 9 (ARF9)	AUXIN RESPONSE FACTOR 9 (ARF9)
AT4G24390	-0.40818	AT4G24390.2	RNI-like superfamily protein; BEST Arabidopsis thaliana protein match is: auxin F-box protein 5 (TAIR:AT5G49980.1); Has 35333 Blast hits to 34131 proteins in 2444 species: Archae - 798; Bacteria - 22429; Metazoa - 974; Fungi - 991; Plants - 531; Viruses - 0; Other Eukaryotes - 9610 (source: NCBI BLink).	protein_coding	AUXIN SIGNALING F-BOX 4 (AFB4)	AUXIN SIGNALING F-BOX 4 (AFB4)
AT1G22220	0.477342	AT1G22220.1	F-box family protein; CONTAINS InterPro DOMAIN/s: F-box domain, cyclin-like (InterPro:IPR001810); BEST Arabidopsis thaliana protein match is: F-box family protein (TAIR:AT1G78100.1); Has 155 Blast hits to 154 proteins in 12 species: Archae - 0; Bacteria - 0; Metazoa - 0; Fungi - 0; Plants - 155; Viruses - 0; Other Eukaryotes - 0 (source: NCBI BLink).	protein_coding	AUXIN UP-REGULATED F-BOX PROTEIN 2 (AUF2)	AUXIN UP-REGULATED F-BOX PROTEIN 2 (AUF2)
AT4G12550	-2.06142	AT4G12550.1	isolated from differential screening of a cDNA library from auxin-treated root culture. encodes a protein that is related to a large family of proteins that consist of a proline-rich or glycine-rich N-terminus and a hydrophobic, possibly membrane spanning C-terminus.	protein_coding	AUXIN-INDUCED IN ROOT CULTURES 1 (AIR1)	AUXIN-INDUCED IN ROOT CULTURES 1 (AIR1)
AT2G04160	-1.31024	AT2G04160.1	isolated from differential screening of a cDNA library from auxin-treated root culture. encodes a protein similar to subtilisin-like serine protease which is believed to be active outside the plant cell.	protein_coding	AUXIN-INDUCED IN ROOT CULTURES 3 (AIR3)	AUXIN-INDUCED IN ROOT CULTURES 3 (AIR3)
AT2G34680	-0.858671	AT2G34680.1	isolated from differential screening of a cDNA library from auxin-treated root culture. sequence does not show homology to any known proteins and is predicted to be extracellular.	protein_coding	AUXIN-INDUCED IN ROOT CULTURES 9 (AIR9)	AUXIN-INDUCED IN ROOT CULTURES 9 (AIR9)
AT5G39720	3.23768	AT5G39720.1	avirulence induced gene 2 like protein (AIG2L); CONTAINS InterPro DOMAIN/s: Butirosin biosynthesis, BtrG-like (InterPro:IPR013024), AIG2-like (InterPro:IPR009288); BEST Arabidopsis thaliana protein match is: AIG2-like (avirulence induced gene) family protein (TAIR:AT5G39730.1); Has 287 Blast hits to 287 proteins in 90 species: Archae - 12; Bacteria - 68; Metazoa - 0; Fungi - 56; Plants - 104; Vir…	protein_coding	AVIRULENCE INDUCED GENE 2 LIKE PROTEIN (AIG2L)	AVIRULENCE INDUCED GENE 2 LIKE PROTEIN (AIG2L)
AT5G13320	8.90321	AT5G13320.1	Encodes an enzyme capable of conjugating amino acids to 4-substituted benzoates. 4-HBA (4-hydroxybenzoic acid) and pABA (4-aminobenzoate) may be targets of the enzyme in Arabidopsis, leading to the production of pABA-Glu, 4HBA-Glu, or other related compounds. This enzyme is involved in disease-resistance signaling. It is required for the accumulation of salicylic acid, activation of defense respo…	protein_coding	AVRPPHB SUSCEPTIBLE 3 (PBS3)	GRETCHEN HAGEN 3.12 (GH3.12); (ATGH3.12);HOPW1-1-INTERACTING 3 (WIN3);GH3-LIKE DEFENSE GENE 1 (GDG1);AVRPPHB SUSCEPTIBLE 3 (PBS3)
AT3G28930	1.54532	AT3G28930.1	avrRpt2-induced gene that exhibits RPS2- and avrRpt2-dependent induction early after infection with Pseudomonas syringae pv maculicola strain ES4326 carrying avrRpt2	protein_coding	AVRRPT2-INDUCED GENE 2 (AIG2)	AVRRPT2-INDUCED GENE 2 (AIG2)
AT5G50300	-1.13239	AT5G50300.1	Encodes a homolog of the adenine-guanine-hypoxanthine transporter AzgA of Aspergillus nidulans. Function as a plant adenine-guanine transporter. Two closely related genes exist in Arabidopsis: AT3G10960 (Azg1) and AT5G50300 (Azg2).	protein_coding	AZA-GUANINE RESISTANT2 (AZG2)	ARABIDOPSIS THALIANA AZA-GUANINE RESISTANT2 (ATAZG2);AZA-GUANINE RESISTANT2 (AZG2)
AT4G12470	-1.30978	AT4G12470.1	Encodes AZI1 (AZELAIC ACID INDUCED 1). Involved in the priming of salicylic acid induction and systemic immunity triggered by pathogen or azelaic acid.	protein_coding	AZELAIC ACID INDUCED 1 (AZI1)	AZELAIC ACID INDUCED 1 (AZI1)
AT4G34700	-0.477153	AT4G34700.1	Encodes the B22 subunit of eukaryotic mitochondrial Complex I. Mutation in the gene display pleiotropic phenotypes including shorter roots, smaller plants and delayed flowering.	protein_coding	B22 SUBUNIT OF EUKARYOTIC MITOCHONDRIAL COMPLEX I (CIB22)	(AtCIB22);B22 SUBUNIT OF EUKARYOTIC MITOCHONDRIAL COMPLEX I (CIB22)
AT3G47710	1.13842	AT3G47710.1	BNQ3 belongs to a family of atypical non-DNA binding basic helix-loop-helix (bHLH) proteins that heterodimerize with and negatively regulate bHLH transcription factors. Directly and negatively regulated by AP3 and PI in petals. Required for appropriate regulation of flowering time.May also have a role in regulating light responses.	protein_coding	BANQUO 3 (BNQ3)	BASIC HELIX-LOOP-HELIX PROTEIN 161 (BHLH161);BANQUO 3 (BNQ3)
AT1G61720	5.5772	AT1G61720.1	Negative regulator of flavonoid biosynthesis, mutants accumulate flavonoid pigments in their seed coat, putative oxidoreductase. It is thought that a ternary complex composed of TT2, TT8 and TTG1 is necessary for correct expression of BAN in seed endothelium.	protein_coding	BANYULS (BAN)	BANYULS (BAN)
AT5G65700	-0.785208	AT5G65700.1	Encodes a CLAVATA1-related receptor kinase-like protein required for both shoot and flower meristem function. Very similar to BAM2,with more than 85% a.a. identity. It has a broad expression pattern and is involved in vascular strand development in the leaf, control of leaf shape, size and symmetry, male gametophyte development and ovule specification and function. Anthers of double mutants (bam1…	protein_coding	BARELY ANY MERISTEM 1 (BAM1)	BARELY ANY MERISTEM 1 (BAM1)
AT3G49670	-0.695729	AT3G49670.1	Encodes a CLAVATA1-related receptor kinase-like protein required for both shoot and flower meristem function. Very similar to BAM1,with more than 85% a.a. identity. It has a broad expression pattern and is involved in vascular strand development in the leaf, control of leaf shape, size and symmetry, male gametophyte development and ovule specification and function. Anthers of double mutants (bam1…	protein_coding	BARELY ANY MERISTEM 2 (BAM2)	BARELY ANY MERISTEM 2 (BAM2)
AT4G14410	0.488121	AT4G14410.1	basic Helix-Loop-Helix 104 (bHLH104); FUNCTIONS IN: DNA binding, sequence-specific DNA binding transcription factor activity; INVOLVED IN: regulation of transcription; LOCATED IN: nucleus; EXPRESSED IN: 24 plant structures; EXPRESSED DURING: 15 growth stages; CONTAINS InterPro DOMAIN/s: Helix-loop-helix DNA-binding domain (InterPro:IPR001092), Helix-loop-helix DNA-binding (InterPro:IPR011598); BE…	protein_coding	BASIC HELIX-LOOP-HELIX 104 (bHLH104)	BASIC HELIX-LOOP-HELIX 104 (bHLH104)
AT1G51070	1.10024	AT1G51070.2	basic Helix-Loop-Helix 115 (bHLH115); FUNCTIONS IN: DNA binding, sequence-specific DNA binding transcription factor activity; INVOLVED IN: regulation of transcription; LOCATED IN: nucleus; EXPRESSED IN: 22 plant structures; EXPRESSED DURING: 13 growth stages; CONTAINS InterPro DOMAIN/s: Helix-loop-helix DNA-binding domain (InterPro:IPR001092), Helix-loop-helix DNA-binding (InterPro:IPR011598); BE…	protein_coding	BASIC HELIX-LOOP-HELIX 115 (bHLH115)	BASIC HELIX-LOOP-HELIX 115 (bHLH115)
AT3G25710	0.715157	AT3G25710.1	Encodes a basic helix?loop?helix transcription factor that is expressed in the hypophysis-adjacent embryo cells, and is required and partially sufficient for MP-dependent root initiation. Involved in response to phosphate starvation. Negative regulator of root hair development, anthocyanin formation and Pi content.	protein_coding	BASIC HELIX-LOOP-HELIX 32 (BHLH32)	TARGET OF MONOPTEROS 5 (TMO5);BASIC HELIX-LOOP-HELIX 32 (BHLH32); (ATAIG1)
AT2G41240	5.48775	AT2G41240.1	Encodes a member of the basic helix-loop-helix transcription factor family protein.	protein_coding	BASIC HELIX-LOOP-HELIX PROTEIN 100 (BHLH100)	BASIC HELIX-LOOP-HELIX PROTEIN 100 (BHLH100)
AT3G51960	1.75042	AT3G51960.2	bZIP transcription factor induced by salt stress and promoted salt tolerance. Localized to the cytoplasm and nucleus under control conditions and targeted preferentially to the nucleus under salt stress	protein_coding	BASIC LEUCINE ZIPPER 24 (BZIP24)	BASIC LEUCINE ZIPPER 24 (BZIP24);BASIC LEUCINE ZIPPER 24 (ATBZIP24)
AT2G18160	0.555008	AT2G18160.1	Encodes a b-ZIP transcription factor.	protein_coding	BASIC LEUCINE-ZIPPER 2 (bZIP2)	BASIC LEUCINE-ZIPPER 2 (ATBZIP2);FLORAL TRANSITION AT THE MERISTEM3 (FTM3);BASIC LEUCINE-ZIPPER 2 (bZIP2);G-BOX BINDING FACTOR 5 (GBF5)
AT5G15830	1.39352	AT5G15830.1	basic leucine-zipper 3 (bZIP3); FUNCTIONS IN: DNA binding, sequence-specific DNA binding transcription factor activity; INVOLVED IN: regulation of transcription, DNA-dependent; EXPRESSED IN: 9 plant structures; EXPRESSED DURING: 6 growth stages; CONTAINS InterPro DOMAIN/s: Basic-leucine zipper (bZIP) transcription factor (InterPro:IPR004827), bZIP transcription factor, bZIP-1 (InterPro:IPR011616)…	protein_coding	BASIC LEUCINE-ZIPPER 3 (bZIP3)	BASIC LEUCINE-ZIPPER 3 (bZIP3);BASIC LEUCINE-ZIPPER 3 (AtbZIP3)
AT3G30530	1.66329	AT3G30530.1	basic leucine-zipper 42 (bZIP42); FUNCTIONS IN: DNA binding, protein homodimerization activity, protein heterodimerization activity, sequence-specific DNA binding transcription factor activity; INVOLVED IN: regulation of transcription, DNA-dependent; EXPRESSED IN: inflorescence meristem, flower; EXPRESSED DURING: petal differentiation and expansion stage; CONTAINS InterPro DOMAIN/s: Basic-leucine…	protein_coding	BASIC LEUCINE-ZIPPER 42 (bZIP42)	BASIC LEUCINE-ZIPPER 42 (bZIP42);BASIC LEUCINE-ZIPPER 42 (ATBZIP42)
AT5G38800	5.79368	AT5G38800.1	basic leucine-zipper 43 (bZIP43); FUNCTIONS IN: DNA binding, sequence-specific DNA binding transcription factor activity; INVOLVED IN: regulation of transcription, DNA-dependent; CONTAINS InterPro DOMAIN/s: Basic-leucine zipper (bZIP) transcription factor (InterPro:IPR004827), bZIP transcription factor, bZIP-1 (InterPro:IPR011616); BEST Arabidopsis thaliana protein match is: basic leucine-zipper …	protein_coding	BASIC LEUCINE-ZIPPER 43 (bZIP43)	BASIC LEUCINE-ZIPPER 43 (bZIP43);BASIC LEUCINE-ZIPPER 43 (AtbZIP43)
AT1G75390	0.538023	AT1G75390.1	basic leucine-zipper 44 (bZIP44); FUNCTIONS IN: DNA binding, protein heterodimerization activity, sequence-specific DNA binding transcription factor activity; INVOLVED IN: regulation of transcription, DNA-dependent; LOCATED IN: chloroplast; CONTAINS InterPro DOMAIN/s: Basic-leucine zipper (bZIP) transcription factor (InterPro:IPR004827), bZIP transcription factor, bZIP-1 (InterPro:IPR011616); BES…	protein_coding	BASIC LEUCINE-ZIPPER 44 (bZIP44)	BASIC LEUCINE-ZIPPER 44 (bZIP44);BASIC LEUCINE-ZIPPER 44 (AtbZIP44)
AT2G04038	2.76207	AT2G04038.1	basic leucine-zipper 48 (bZIP48); FUNCTIONS IN: DNA binding, sequence-specific DNA binding transcription factor activity; INVOLVED IN: regulation of transcription, DNA-dependent; EXPRESSED IN: male gametophyte, root, carpel; EXPRESSED DURING: 4 anthesis; CONTAINS InterPro DOMAIN/s: Basic-leucine zipper (bZIP) transcription factor (InterPro:IPR004827), bZIP transcription factor, bZIP-1 (InterPro:I…	protein_coding	BASIC LEUCINE-ZIPPER 48 (bZIP48)	BASIC LEUCINE-ZIPPER 48 (bZIP48);BASIC LEUCINE-ZIPPER 48 (AtbZIP48)
AT1G06850	-0.429628	AT1G06850.1	basic leucine-zipper 52 (bZIP52); FUNCTIONS IN: DNA binding, sequence-specific DNA binding transcription factor activity; INVOLVED IN: regulation of transcription, DNA-dependent; EXPRESSED IN: 23 plant structures; EXPRESSED DURING: 15 growth stages; CONTAINS InterPro DOMAIN/s: Basic-leucine zipper (bZIP) transcription factor (InterPro:IPR004827), bZIP transcription factor, bZIP-1 (InterPro:IPR011…	protein_coding	BASIC LEUCINE-ZIPPER 52 (bZIP52)	BASIC LEUCINE-ZIPPER 52 (bZIP52);BASIC LEUCINE-ZIPPER 52 (AtbZIP52)
AT1G13600	1.65361	AT1G13600.1	basic leucine-zipper 58 (bZIP58); FUNCTIONS IN: DNA binding, protein homodimerization activity, protein heterodimerization activity, sequence-specific DNA binding transcription factor activity; INVOLVED IN: regulation of transcription, DNA-dependent; EXPRESSED IN: 16 plant structures; EXPRESSED DURING: 7 growth stages; CONTAINS InterPro DOMAIN/s: Basic-leucine zipper (bZIP) transcription factor (…	protein_coding	BASIC LEUCINE-ZIPPER 58 (bZIP58)	BASIC LEUCINE-ZIPPER 58 (bZIP58);BASIC LEUCINE-ZIPPER 58 (AtbZIP58)
AT4G37730	1.53417	AT4G37730.1	basic leucine-zipper 7 (bZIP7); FUNCTIONS IN: DNA binding, sequence-specific DNA binding transcription factor activity; INVOLVED IN: regulation of transcription, DNA-dependent; EXPRESSED IN: 19 plant structures; EXPRESSED DURING: 7 growth stages; CONTAINS InterPro DOMAIN/s: Basic-leucine zipper (bZIP) transcription factor (InterPro:IPR004827), bZIP transcription factor, bZIP-1 (InterPro:IPR011616…	protein_coding	BASIC LEUCINE-ZIPPER 7 (bZIP7)	BASIC LEUCINE-ZIPPER 7 (bZIP7);BASIC LEUCINE-ZIPPER 7 (AtbZIP7)
AT1G68880	2.89547	AT1G68880.1	basic leucine-zipper 8 (bZIP); FUNCTIONS IN: DNA binding, sequence-specific DNA binding transcription factor activity; INVOLVED IN: regulation of transcription, DNA-dependent; LOCATED IN: chloroplast; EXPRESSED IN: root, leaf; EXPRESSED DURING: LP.04 four leaves visible; CONTAINS InterPro DOMAIN/s: Basic-leucine zipper (bZIP) transcription factor (InterPro:IPR004827), bZIP transcription factor, b…	protein_coding	BASIC LEUCINE-ZIPPER 8 (bZIP)	BASIC LEUCINE-ZIPPER 8 (AtbZIP);BASIC LEUCINE-ZIPPER 8 (bZIP)
AT4G38910	-0.614188	AT4G38910.2	The current TAIR8 structure of this gene is incorrect. The corrected structure, which will be visible in TAIR9, indicates that this gene could possibly be a pseudogene.	protein_coding	BASIC PENTACYSTEINE 5 (BPC5)	BASIC PENTACYSTEINE 5 (BPC5)
AT2G35550	1.72336	AT2G35550.1	basic pentacysteine 7 (BPC7); CONTAINS InterPro DOMAIN/s: GAGA binding-like (InterPro:IPR010409); BEST Arabidopsis thaliana protein match is: basic pentacysteine1 (TAIR:AT2G01930.2); Has 222 Blast hits to 222 proteins in 22 species: Archae - 0; Bacteria - 0; Metazoa - 2; Fungi - 0; Plants - 220; Viruses - 0; Other Eukaryotes - 0 (source: NCBI BLink).	protein_coding	BASIC PENTACYSTEINE 7 (BPC7)	BASIC PENTACYSTEINE 7 (BPC7);BASIC PENTACYSTEINE 7 (ATBPC7); (BBR)
AT3G62420	1.04314	AT3G62420.1	Encodes a group-S bZIP transcription factor. Forms heterodimers with group-C bZIP transcription factors. The heterodimers bind to the ACTCAT cis-element of proline dehydrogenase gene.	protein_coding	BASIC REGION/LEUCINE ZIPPER MOTIF 53 (BZIP53)	BASIC REGION/LEUCINE ZIPPER MOTIF 53 (BZIP53);BASIC REGION/LEUCINE ZIPPER MOTIF 53 (ATBZIP53)
AT1G42990	0.872644	AT1G42990.1	bZIP60 consists of a bZIP DNA binding domain followed by a putative transmembrane domain. bZIP60 mRNA is upregulated by the addition of ER stress inducers, tunicamycin (inhibitor of N-linked glycosylation), DTT (inhibitor of disulfide bond formation) and azetin-2-carboxylate (proline analog perturbing protein structure). Upon ER stress, bZIP60 mRNA is spliced by IRE1A and IRE1B to produce bZIP60-…	protein_coding	BASIC REGION/LEUCINE ZIPPER MOTIF 60 (BZIP60)	BASIC REGION/LEUCINE ZIPPER MOTIF 60 (ATBZIP60);BASIC REGION/LEUCINE ZIPPER MOTIF 60 (BZIP60);BBASIC REGION/LEUCINE ZIPPER MOTIF 60 (BZIP60)
AT1G32150	-0.481952	AT1G32150.1	Encodes a G group bZIP transcription factor family member that can bind cis elements with an ACGT core, such as G-box, Hex, C-box and As-1. The protein is localized in the nucleus and can homodimerize and can heterodimerize with other G group members.	protein_coding	BASIC REGION/LEUCINE ZIPPER TRANSCRIPTION FACTOR 68 (bZIP68)	(AtbZIP68);BASIC REGION/LEUCINE ZIPPER TRANSCRIPTION FACTOR 68 (bZIP68)
AT1G17880	-0.568072	AT1G17880.1	basic transcription factor 3 (BTF3); FUNCTIONS IN: sequence-specific DNA binding transcription factor activity; INVOLVED IN: response to salt stress; LOCATED IN: cellular_component unknown; EXPRESSED IN: 24 plant structures; EXPRESSED DURING: 15 growth stages; CONTAINS InterPro DOMAIN/s: Nascent polypeptide-associated complex NAC (InterPro:IPR002715); BEST Arabidopsis thaliana protein match is: N…	protein_coding	BASIC TRANSCRIPTION FACTOR 3 (BTF3)	(ATBTF3);BASIC TRANSCRIPTION FACTOR 3 (BTF3)
AT5G47120	0.554235	AT5G47120.1	Encodes BI-1, a homolog of mammalian Bax inhibitor 1. Functions as an attenuator of biotic and abiotic types of cell death. Bax-induced cell death can be downregulated by ectopically expressing AtBI in planta.	protein_coding	BAX INHIBITOR 1 (BI1)	ARABIDOPSIS BAX INHIBITOR 1 (ATBI-1);BAX INHIBITOR 1 (BI1);BAX INHIBITOR 1 (ATBI1); (BI-1)
AT5G52060	0.955716	AT5G52060.1	A member of Arabidopsis BAG (Bcl-2-associated athanogene) proteins, plant homologs of mammalian regulators of apoptosis. Plant BAG proteins are multi-functional and remarkably similar to their animal counterparts, as they regulate apoptotic-like processes ranging from pathogen attack, to abiotic stress, to plant development.	protein_coding	BCL-2-ASSOCIATED ATHANOGENE 1 (BAG1)	BCL-2-ASSOCIATED ATHANOGENE 1 (ATBAG1);BCL-2-ASSOCIATED ATHANOGENE 1 (BAG1)
AT1G12060	0.47507	AT1G12060.1	A member of Arabidopsis BAG (Bcl-2-associated athanogene) proteins, plant homologs of mammalian regulators of apoptosis. Plant BAG proteins are multi-functional and remarkably similar to their animal counterparts, as they regulate apoptotic-like processes ranging from pathogen attack, to abiotic stress, to plant development.	protein_coding	BCL-2-ASSOCIATED ATHANOGENE 5 (BAG5)	BCL-2-ASSOCIATED ATHANOGENE 5 (BAG5);BCL-2-ASSOCIATED ATHANOGENE 5 (ATBAG5)
AT2G46240	0.566144	AT2G46240.1	A member of Arabidopsis BAG (Bcl-2-associated athanogene) proteins, plant homologs of mammalian regulators of apoptosis. Expression of BAG6 in leaves was strongly induced by heat stress. Knockout mutants exhibited enhanced susceptibility to fungal pathogen Botrytis cinerea. Plant BAG proteins are multi-functional and remarkably similar to their animal counterparts, as they regulate apoptotic-like…	protein_coding	BCL-2-ASSOCIATED ATHANOGENE 6 (BAG6)	ARABIDOPSIS THALIANA BCL-2-ASSOCIATED ATHANOGENE 6 (ATBAG6);BCL-2-ASSOCIATED ATHANOGENE 6 (BAG6)
AT2G35940	0.413203	AT2G35940.1	Encodes a member of the BEL-like homeodomain protein family. Ecotopic expression in the embryo sac leads to defects in nuclear migration and cellularization and embryo sacs with multiple egg cells. Loss of function alleles have no female gametophyte defects. The ecotopic expression phenotype requires KNAT3 because it can be suppressed by loss of KNAT3 function alleles. Localized to the nucleus bu…	protein_coding	BEL1-LIKE HOMEODOMAIN 1 (BLH1)	EMBRYO SAC DEVELOPMENT ARREST 29 (EDA29);BEL1-LIKE HOMEODOMAIN 1 (BLH1)
AT1G19700	0.714718	AT1G19700.1	Encodes a member of the BEL family of homeodomain proteins. Its interaction with PLP (PAS/LOV PROTEIN) is diminished by blue light.	protein_coding	BEL1-LIKE HOMEODOMAIN 10 (BEL10)	BEL1-LIKE HOMEODOMAIN 10 (BLH10);BEL1-LIKE HOMEODOMAIN 10 (BEL10)
AT1G75430	3.18834	AT1G75430.1	BEL1-like homeodomain 11 (BLH11); FUNCTIONS IN: sequence-specific DNA binding transcription factor activity; INVOLVED IN: regulation of transcription, DNA-dependent, regulation of transcription; EXPRESSED IN: ovule, pedicel; EXPRESSED DURING: 4 anthesis; CONTAINS InterPro DOMAIN/s: Homeobox (InterPro:IPR001356), Homeodomain-like (InterPro:IPR009057), POX (InterPro:IPR006563), Homeodomain-related …	protein_coding	BEL1-LIKE HOMEODOMAIN 11 (BLH11)	BEL1-LIKE HOMEODOMAIN 11 (BLH11)
AT4G36870	1.02469	AT4G36870.1	Encodes a member of the BEL family of homeodomain proteins. Plants doubly mutant for saw1/saw2 (blh2/blh4) have serrated leaves. BP is expressed in the serrated leaves, therefore saw1/saw2 may act redundantly to repress BP in leaves.	protein_coding	BEL1-LIKE HOMEODOMAIN 2 (BLH2)	SAWTOOTH 1 (SAW1);BEL1-LIKE HOMEODOMAIN 2 (BLH2)
AT1G75410	1.08614	AT1G75410.1	BEL1-like homeodomain 3 (BLH3)	protein_coding	BEL1-LIKE HOMEODOMAIN 3 (BLH3)	BEL1-LIKE HOMEODOMAIN 3 (BLH3)
AT2G23760	1.30387	AT2G23760.1	Encodes a member of the BEL family of homeodomain proteins. Plants doubly mutant for saw1/saw2 (blh2/blh4) have serrated leaves. BP is expressed in the serrated leaves, therefore saw2 and saw1 may act redundantly to repress BP in leaves.	protein_coding	BEL1-LIKE HOMEODOMAIN 4 (BLH4)	SAWTOOTH 2 (SAW2);BEL1-LIKE HOMEODOMAIN 4 (BLH4)
AT2G16400	0.780082	AT2G16400.1	BEL1-like homeodomain 7 (BLH7); FUNCTIONS IN: DNA binding, sequence-specific DNA binding transcription factor activity; INVOLVED IN: regulation of transcription, DNA-dependent, regulation of transcription; EXPRESSED IN: 22 plant structures; EXPRESSED DURING: 13 growth stages; CONTAINS InterPro DOMAIN/s: Homeobox (InterPro:IPR001356), Homeodomain-like (InterPro:IPR009057), POX (InterPro:IPR006563)…	protein_coding	BEL1-LIKE HOMEODOMAIN 7 (BLH7)	BEL1-LIKE HOMEODOMAIN 7 (BLH7)
AT5G41410	1.07706	AT5G41410.1	Homeodomain protein required for ovule identity.Loss of function mutations show homeotic conversion of integuments to carpels.Forms heterodimers with STM and KNAT1. Interacts with AG-SEP heterodimers is thought to restrict WUS expression. BEL interacts with MADS box dimers composed of SEP1(or SEP3) and AG, SHP1, SHP2 and STK. The interaction of BEL1 with AG-SEP3 is required for proper integument …	protein_coding	BELL 1 (BEL1)	BELL 1 (BEL1)
AT4G18890	0.734773	AT4G18890.1	BES1/BZR1 homolog 3 (BEH3); CONTAINS InterPro DOMAIN/s: BZR1, transcriptional repressor (InterPro:IPR008540); BEST Arabidopsis thaliana protein match is: BES1/BZR1 homolog 4 (TAIR:AT1G78700.1); Has 411 Blast hits to 325 proteins in 33 species: Archae - 0; Bacteria - 8; Metazoa - 41; Fungi - 2; Plants - 260; Viruses - 2; Other Eukaryotes - 98 (source: NCBI BLink).	protein_coding	BES1/BZR1 HOMOLOG 3 (BEH3)	BES1/BZR1 HOMOLOG 3 (BEH3)
AT1G78700	-0.887759	AT1G78700.1	BES1/BZR1 homolog 4 (BEH4); FUNCTIONS IN: transcription regulator activity; INVOLVED IN: biological_process unknown; LOCATED IN: cellular_component unknown; EXPRESSED IN: 23 plant structures; EXPRESSED DURING: 13 growth stages; CONTAINS InterPro DOMAIN/s: BZR1, transcriptional repressor (InterPro:IPR008540); BEST Arabidopsis thaliana protein match is: BES1/BZR1 homolog 3 (TAIR:AT4G18890.1); Has 3…	protein_coding	BES1/BZR1 HOMOLOG 4 (BEH4)	BES1/BZR1 HOMOLOG 4 (BEH4)
AT1G69010	1.445	AT1G69010.1	BES1-interacting Myc-like protein 2 (BIM2); FUNCTIONS IN: DNA binding, sequence-specific DNA binding transcription factor activity; INVOLVED IN: dTDP-rhamnose biosynthetic process, regulation of transcription; LOCATED IN: nucleus; EXPRESSED IN: 22 plant structures; EXPRESSED DURING: 13 growth stages; CONTAINS InterPro DOMAIN/s: Helix-loop-helix DNA-binding domain (InterPro:IPR001092), Helix-loop-…	protein_coding	BES1-INTERACTING MYC-LIKE PROTEIN 2 (BIM2)	BES1-INTERACTING MYC-LIKE PROTEIN 2 (BIM2)
AT5G38860	1.2176	AT5G38860.1	BES1-interacting Myc-like protein 3 (BIM3); FUNCTIONS IN: DNA binding, sequence-specific DNA binding transcription factor activity; INVOLVED IN: regulation of transcription; LOCATED IN: nucleus; CONTAINS InterPro DOMAIN/s: Helix-loop-helix DNA-binding domain (InterPro:IPR001092), Helix-loop-helix DNA-binding (InterPro:IPR011598); BEST Arabidopsis thaliana protein match is: BES1-interacting Myc-li…	protein_coding	BES1-INTERACTING MYC-LIKE PROTEIN 3 (BIM3)	BES1-INTERACTING MYC-LIKE PROTEIN 3 (BIM3)
AT3G58170	0.642047	AT3G58170.1	Encodes a Bet1/Sft1-like SNARE protein which fully suppresses the temperature-sensitive growth defect in <i>sft1-1</i> yeast cells; however, it cannot support the deletion of the yeast BET1 gene (<i>bet1&#916;</i>).	protein_coding	BET1P/SFT1P-LIKE PROTEIN 14A (BS14A)	(BET11);BET1P/SFT1P-LIKE PROTEIN 14A (BS14A);ARABIDOPSIS THALIANA BET1P/SFT1P-LIKE PROTEIN 14A (ATBS14A); (ATBET11)
AT1G23730	1.09836	AT1G23730.1	beta carbonic anhydrase 3 (BCA3); FUNCTIONS IN: carbonate dehydratase activity, zinc ion binding; INVOLVED IN: carbon utilization; LOCATED IN: cytosol, plasma membrane, membrane; EXPRESSED IN: 14 plant structures; EXPRESSED DURING: 6 growth stages; CONTAINS InterPro DOMAIN/s: Carbonic anhydrase, prokaryotic-like, conserved site (InterPro:IPR015892), Carbonic anhydrase (InterPro:IPR001765); BEST A…	protein_coding	BETA CARBONIC ANHYDRASE 3 (BCA3)	BETA CARBONIC ANHYDRASE 3 (BCA3);BETA CARBONIC ANHYDRASE 3 (ATBCA3)
AT4G33580	-0.497323	AT4G33580.2	beta carbonic anhydrase 5 (BCA5); FUNCTIONS IN: carbonate dehydratase activity, zinc ion binding; INVOLVED IN: carbon utilization; LOCATED IN: chloroplast; EXPRESSED IN: 25 plant structures; EXPRESSED DURING: 13 growth stages; CONTAINS InterPro DOMAIN/s: Carbonic anhydrase, prokaryotic-like, conserved site (InterPro:IPR015892), Carbonic anhydrase (InterPro:IPR001765); BEST Arabidopsis thaliana pr…	protein_coding	BETA CARBONIC ANHYDRASE 5 (BCA5)	BETA CARBONIC ANHYDRASE 5 (BCA5);A. THALIANA BETA CARBONIC ANHYDRASE 5 (ATBCA5)
AT1G58180	1.08546	AT1G58180.2	beta carbonic anhydrase 6 (BCA6); FUNCTIONS IN: carbonate dehydratase activity, zinc ion binding; INVOLVED IN: carbon utilization; LOCATED IN: mitochondrion; EXPRESSED IN: 23 plant structures; EXPRESSED DURING: 13 growth stages; CONTAINS InterPro DOMAIN/s: Carbonic anhydrase, prokaryotic-like, conserved site (InterPro:IPR015892), Carbonic anhydrase (InterPro:IPR001765); BEST Arabidopsis thaliana …	protein_coding	BETA CARBONIC ANHYDRASE 6 (BCA6)	A. THALIANA BETA CARBONIC ANHYDRASE 6 (ATBCA6);BETA CARBONIC ANHYDRASE 6 (BCA6)
AT3G13750	-1.26558	AT3G13750.1	beta-galactosidase, glycosyl hydrolase family 35	protein_coding	BETA GALACTOSIDASE 1 (BGAL1)	BETA-GALACTOSIDASE 1 (BGAL1);BETA GALACTOSIDASE 1 (BGAL1)
AT2G32810	-0.639349	AT2G32810.1	putative beta-galactosidase	protein_coding	BETA GALACTOSIDASE 9 (BGAL9)	BETA-GALACTOSIDASE 9 (BGAL9);BETA GALACTOSIDASE 9 (BGAL9)
AT4G27830	0.525541	AT4G27830.1	beta glucosidase 10 (BGLU10); FUNCTIONS IN: cation binding, hydrolase activity, hydrolyzing O-glycosyl compounds, catalytic activity; INVOLVED IN: carbohydrate metabolic process; LOCATED IN: vacuole; EXPRESSED IN: 22 plant structures; EXPRESSED DURING: 13 growth stages; CONTAINS InterPro DOMAIN/s: Glycoside hydrolase, family 1 (InterPro:IPR001360), Glycoside hydrolase, family 1, active site (Inte…	protein_coding	BETA GLUCOSIDASE 10 (BGLU10)	BETA GLUCOSIDASE 10 (BGLU10)
AT2G44480	0.543254	AT2G44480.1	beta glucosidase 17 (BGLU17); FUNCTIONS IN: cation binding, hydrolase activity, hydrolyzing O-glycosyl compounds, catalytic activity; INVOLVED IN: carbohydrate metabolic process; LOCATED IN: endomembrane system; EXPRESSED IN: stem, hypocotyl, sepal, male gametophyte, root; EXPRESSED DURING: 4 anthesis; CONTAINS InterPro DOMAIN/s: Glycoside hydrolase, family 1 (InterPro:IPR001360), Glycoside hydro…	protein_coding	BETA GLUCOSIDASE 17 (BGLU17)	BETA GLUCOSIDASE 17 (BGLU17)
AT1G52400	0.969302	AT1G52400.1	encodes a member of glycosyl hydrolase family 1, located in inducible ER bodies which were formed after wounding, required in inducible ER body formation	protein_coding	BETA GLUCOSIDASE 18 (BGLU18)	BETA-GLUCOSIDASE HOMOLOG 1 (BGL1);A. THALIANA BETA-GLUCOSIDASE 1 (ATBG1);BETA GLUCOSIDASE 18 (BGLU18)
AT5G28510	0.822706	AT5G28510.1	beta glucosidase 24 (BGLU24); FUNCTIONS IN: cation binding, hydrolase activity, hydrolyzing O-glycosyl compounds, catalytic activity; INVOLVED IN: carbohydrate metabolic process; LOCATED IN: endomembrane system; CONTAINS InterPro DOMAIN/s: Glycoside hydrolase, family 1 (InterPro:IPR001360), Glycoside hydrolase, family 1, active site (InterPro:IPR018120), Glycoside hydrolase, catalytic core (Inter…	protein_coding	BETA GLUCOSIDASE 24 (BGLU24)	BETA GLUCOSIDASE 24 (BGLU24)
AT3G60120	7.73001	AT3G60120.1	beta glucosidase 27 (BGLU27); FUNCTIONS IN: cation binding, hydrolase activity, hydrolyzing O-glycosyl compounds, catalytic activity; INVOLVED IN: carbohydrate metabolic process; LOCATED IN: cellular_component unknown; EXPRESSED IN: stem, hypocotyl, sepal, stamen; EXPRESSED DURING: 4 anthesis; CONTAINS InterPro DOMAIN/s: Glycoside hydrolase, family 1 (InterPro:IPR001360), Glycoside hydrolase, fam…	protein_coding	BETA GLUCOSIDASE 27 (BGLU27)	BETA GLUCOSIDASE 27 (BGLU27)
AT2G44460	3.38374	AT2G44460.1	beta glucosidase 28 (BGLU28); FUNCTIONS IN: cation binding, hydrolase activity, hydrolyzing O-glycosyl compounds, catalytic activity; INVOLVED IN: response to karrikin; LOCATED IN: membrane; EXPRESSED IN: 10 plant structures; EXPRESSED DURING: 7 growth stages; CONTAINS InterPro DOMAIN/s: Glycoside hydrolase, family 1 (InterPro:IPR001360), Glycoside hydrolase, family 1, active site (InterPro:IPR01…	protein_coding	BETA GLUCOSIDASE 28 (BGLU28)	BETA GLUCOSIDASE 28 (BGLU28)
AT5G24550	7.43873	AT5G24550.1	beta glucosidase 32 (BGLU32); FUNCTIONS IN: cation binding, hydrolase activity, hydrolyzing O-glycosyl compounds, catalytic activity; INVOLVED IN: response to other organism; LOCATED IN: endomembrane system; EXPRESSED IN: synergid; CONTAINS InterPro DOMAIN/s: Glycoside hydrolase, family 1 (InterPro:IPR001360), Glycoside hydrolase, family 1, active site (InterPro:IPR018120), Glycoside hydrolase, c…	protein_coding	BETA GLUCOSIDASE 32 (BGLU32)	BETA GLUCOSIDASE 32 (BGLU32)
AT1G47600	-2.18219	AT1G47600.1	Encodes a myrosinase. Over-expression led to a glucosinolate profile change.	protein_coding	BETA GLUCOSIDASE 34 (BGLU34)	BETA GLUCOSIDASE 34 (BGLU34);THIOGLUCOSIDE GLUCOHYDROLASE 4 (TGG4)
AT1G51470	1.47164	AT1G51470.1	Encodes a myrosinase.	protein_coding	BETA GLUCOSIDASE 35 (BGLU35)	THIOGLUCOSIDE GLUCOHYDROLASE 5 (TGG5);BETA GLUCOSIDASE 35 (BGLU35)
AT5G54570	-0.692681	AT5G54570.1	beta glucosidase 41 (BGLU41); FUNCTIONS IN: cation binding, hydrolase activity, hydrolyzing O-glycosyl compounds, catalytic activity; INVOLVED IN: carbohydrate metabolic process; LOCATED IN: plant-type cell wall; EXPRESSED IN: 14 plant structures; EXPRESSED DURING: 4 anthesis, petal differentiation and expansion stage, E expanded cotyledon stage, D bilateral stage; CONTAINS InterPro DOMAIN/s: Gly…	protein_coding	BETA GLUCOSIDASE 41 (BGLU41)	BETA GLUCOSIDASE 41 (BGLU41)
AT5G36890	-0.468189	AT5G36890.1	beta glucosidase 42 (BGLU42); FUNCTIONS IN: cation binding, beta-glucosidase activity, hydrolase activity, hydrolyzing O-glycosyl compounds, catalytic activity; INVOLVED IN: cellulose catabolic process, carbohydrate metabolic process; EXPRESSED IN: 23 plant structures; EXPRESSED DURING: 13 growth stages; CONTAINS InterPro DOMAIN/s: Glycoside hydrolase, family 1, beta-glucosidase (InterPro:IPR0177…	protein_coding	BETA GLUCOSIDASE 42 (BGLU42)	BETA GLUCOSIDASE 42 (BGLU42)
AT1G61820	1.01057	AT1G61820.1	beta glucosidase 46 (BGLU46); FUNCTIONS IN: cation binding, hydrolase activity, hydrolyzing O-glycosyl compounds, catalytic activity; INVOLVED IN: lignin biosynthetic process; LOCATED IN: endomembrane system; EXPRESSED IN: 12 plant structures; EXPRESSED DURING: 4 anthesis, F mature embryo stage, petal differentiation and expansion stage, E expanded cotyledon stage, D bilateral stage; CONTAINS Int…	protein_coding	BETA GLUCOSIDASE 46 (BGLU46)	BETA GLUCOSIDASE 46 (BGLU46)
AT4G27820	0.75107	AT4G27820.1	beta glucosidase 9 (BGLU9); FUNCTIONS IN: cation binding, hydrolase activity, hydrolyzing O-glycosyl compounds, catalytic activity; INVOLVED IN: carbohydrate metabolic process; LOCATED IN: peroxisome; EXPRESSED IN: 20 plant structures; EXPRESSED DURING: 13 growth stages; CONTAINS InterPro DOMAIN/s: Glycoside hydrolase, family 1 (InterPro:IPR001360), Glycoside hydrolase, family 1, active site (Int…	protein_coding	BETA GLUCOSIDASE 9 (BGLU9)	BETA GLUCOSIDASE 9 (BGLU9)
AT5G65640	1.16603	AT5G65640.1	beta HLH protein 93 (bHLH093); FUNCTIONS IN: DNA binding, sequence-specific DNA binding transcription factor activity; INVOLVED IN: regulation of transcription; LOCATED IN: nucleus; EXPRESSED IN: 22 plant structures; EXPRESSED DURING: 13 growth stages; CONTAINS InterPro DOMAIN/s: Helix-loop-helix DNA-binding domain (InterPro:IPR001092), Helix-loop-helix DNA-binding (InterPro:IPR011598); BEST Arab…	protein_coding	BETA HLH PROTEIN 93 (bHLH093)	BETA HLH PROTEIN 93 (bHLH093)
AT3G57270	-5.31586	AT3G57270.1	encodes a member of glycosyl hydrolase family 17	protein_coding	BETA-1,3-GLUCANASE 1 (BG1)	BETA-1,3-GLUCANASE 1 (BG1)
AT5G42100	-1.45181	AT5G42100.1	encodes a plasmodesmal (Pd)-associated membrane protein involved in plasmodesmal callose degradation, i.e. beta-1,3-glucanase (EC 3.2.1.39), and functions in the gating of Pd	protein_coding	BETA-1,3-GLUCANASE_PUTATIVE (BG_PPAP)	ARABIDOPSIS THALIANA BETA-1,3-GLUCANASE_PUTATIVE (ATBG_PPAP);BETA-1,3-GLUCANASE_PUTATIVE (BG_PPAP); (ATBG_PAP)
AT5G12250	-0.98629	AT5G12250.1	Encodes a beta-tubulin. Expression of TUB6 has been shown to decrease in response to cold treatment.	protein_coding	BETA-6 TUBULIN (TUB6)	BETA-6 TUBULIN (TUB6)
AT3G23920	-0.662249	AT3G23920.1	Encodes a chloroplast beta-amylase. Is necessary for leaf starch breakdown in the absence of BAM3.	protein_coding	BETA-AMYLASE 1 (BAM1)	(ATBAM1); (TR-BAMY);BETA-AMYLASE 7 (BMY7);BETA-AMYLASE 1 (BAM1)
AT4G00490	-0.412396	AT4G00490.1	Encodes a chloroplast beta-amylase. The enzyme activity is very weak compared to BAM1 and BAM3. Mutant of BAM2 has no visible phenotype.	protein_coding	BETA-AMYLASE 2 (BAM2)	BETA-AMYLASE 9 (BMY9);BETA-AMYLASE 2 (BAM2)
AT5G18670	-1.37235	AT5G18670.1	putative beta-amylase BMY3 (BMY3)	protein_coding	BETA-AMYLASE 3 (BMY3)	BETA-AMYLASE 9 (BAM9);BETA-AMYLASE 3 (BMY3)
AT2G32290	6.30643	AT2G32290.1	beta-amylase 6 (BAM6); FUNCTIONS IN: cation binding, beta-amylase activity, catalytic activity; INVOLVED IN: cellulose biosynthetic process, carbohydrate metabolic process, polysaccharide catabolic process; LOCATED IN: chloroplast; EXPRESSED IN: 14 plant structures; EXPRESSED DURING: 8 growth stages; CONTAINS InterPro DOMAIN/s: Glycoside hydrolase, family 14, conserved site (InterPro:IPR018238), …	protein_coding	BETA-AMYLASE 6 (BAM6)	BETA-AMYLASE 6 (BAM6);BETA-AMYLASE 5 (BMY5)
AT5G52570	-0.881458	AT5G52570.1	Converts &#946;-carotene to zeaxanthin via cryptoxanthin.	protein_coding	BETA-CAROTENE HYDROXYLASE 2 (BETA-OHASE 2)	(B2);BETA-CAROTENE HYDROXYLASE 2 (BETA-OHASE 2);BETA CAROTENOID HYDROXYLASE 2 (BCH2); (CHY2)
AT5G64570	-1.13498	AT5G64570.1	Encodes a beta-d-xylosidase that belongs to family 3 of glycoside hydrolases.	protein_coding	BETA-D-XYLOSIDASE 4 (XYL4)	BETA-D-XYLOSIDASE 4 (XYL4);ARABIDOPSIS THALIANA BETA-D-XYLOSIDASE 4 (ATBXL4)
AT4G26140	-0.466895	AT4G26140.1	putative beta-galactosidase	protein_coding	BETA-GALACTOSIDASE 12 (BGAL12)	BETA-GALACTOSIDASE 12 (BGAL12)
AT3G52840	-0.689263	AT3G52840.1	beta-galactosidase 2 (BGAL2); FUNCTIONS IN: cation binding, beta-galactosidase activity, hydrolase activity, hydrolyzing O-glycosyl compounds, catalytic activity; INVOLVED IN: lactose catabolic process, using glucoside 3-dehydrogenase, carbohydrate metabolic process, lactose catabolic process via UDP-galactose, lactose catabolic process; LOCATED IN: apoplast; EXPRESSED IN: 26 plant structures; EX…	protein_coding	BETA-GALACTOSIDASE 2 (BGAL2)	BETA-GALACTOSIDASE 2 (BGAL2)
AT4G36360	-1.12861	AT4G36360.1	putative beta-galactosidase (BGAL3 gene)	protein_coding	BETA-GALACTOSIDASE 3 (BGAL3)	BETA-GALACTOSIDASE 3 (BGAL3)
AT5G56870	-0.396186	AT5G56870.1	beta-galactosidase 4 (BGAL4); FUNCTIONS IN: beta-galactosidase activity; INVOLVED IN: lactose catabolic process, using glucoside 3-dehydrogenase, carbohydrate metabolic process, lactose catabolic process via UDP-galactose, lactose catabolic process; LOCATED IN: endomembrane system; EXPRESSED IN: 25 plant structures; EXPRESSED DURING: 12 growth stages; CONTAINS InterPro DOMAIN/s: Glycoside hydrola…	protein_coding	BETA-GALACTOSIDASE 4 (BGAL4)	BETA-GALACTOSIDASE 4 (BGAL4)
AT5G20710	-1.17201	AT5G20710.1	beta-galactosidase 7 (BGAL7); FUNCTIONS IN: beta-galactosidase activity; INVOLVED IN: lactose catabolic process, using glucoside 3-dehydrogenase, carbohydrate metabolic process, lactose catabolic process via UDP-galactose, lactose catabolic process; LOCATED IN: endomembrane system; EXPRESSED IN: 12 plant structures; EXPRESSED DURING: 4 anthesis, C globular stage, F mature embryo stage, petal diff…	protein_coding	BETA-GALACTOSIDASE 7 (BGAL7)	BETA-GALACTOSIDASE 7 (BGAL7)
AT2G28470	0.474554	AT2G28470.1	putative beta-galactosidase (BGAL8 gene)	protein_coding	BETA-GALACTOSIDASE 8 (BGAL8)	BETA-GALACTOSIDASE 8 (BGAL8)
AT1G61810	0.61101	AT1G61810.3	beta-glucosidase 45 (BGLU45); FUNCTIONS IN: cation binding, hydrolase activity, hydrolyzing O-glycosyl compounds, catalytic activity; INVOLVED IN: lignin biosynthetic process; LOCATED IN: endomembrane system; EXPRESSED IN: 18 plant structures; EXPRESSED DURING: 9 growth stages; CONTAINS InterPro DOMAIN/s: Glycoside hydrolase, family 1 (InterPro:IPR001360), Glycoside hydrolase, family 1, active si…	protein_coding	BETA-GLUCOSIDASE 45 (BGLU45)	BETA-GLUCOSIDASE 45 (BGLU45)
AT3G55260	-0.611913	AT3G55260.1	Encodes a protein with &#946;-hexosaminidase activity (the enzyme is active with p-nitrophenyl-&#946;-N-acetylglucosaminide as substrate but displayed only a minor activity toward p-nitrophenyl-&#946;-N-acetylgalactosaminide). The enzyme displays no distinct preference for a specific terminal GlcNAc residue and indeed cleaved the asialoagalactodabsylglycopeptide GnGn to a mixture of products.	protein_coding	BETA-HEXOSAMINIDASE 1 (HEXO1)	(ATHEX2);BETA-HEXOSAMINIDASE 1 (HEXO1)
AT1G05590	-1.05288	AT1G05590.1	Encodes a protein with &#946;-hexosaminidase activity (the enzyme is active with p-nitrophenyl-&#946;-N-acetylglucosaminide as substrate but displayed only a minor activity toward p-nitrophenyl-&#946;-N-acetylgalactosaminide). Chitotriose-PA was digested almost completely overnight by a 50% ammonium sulfate fraction of a supernatant yeast expressing AtHEX3.	protein_coding	BETA-HEXOSAMINIDASE 2 (HEXO2)	BETA-HEXOSAMINIDASE 3 (ATHEX3);BETA-HEXOSAMINIDASE 2 (HEXO2)
AT4G25700	-0.49276	AT4G25700.1	Converts beta-carotene to zeaxanthin via cryptoxanthin.	protein_coding	BETA-HYDROXYLASE 1 (BETA-OHASE 1)	BETA CAROTENOID HYDROXYLASE 1 (BCH1); (chy1); (B1);BETA-HYDROXYLASE 1 (BETA-OHASE 1)
AT5G64370	0.396073	AT5G64370.1	PYD3 encodes a beta-ureidopropionase which, when expressed in E. coli, has been shown to convert beta-ureidopropionate into beta-alanine. It localizes to the cytosol and plays an important role in uracil degradation.	protein_coding	BETA-UREIDOPROPIONASE (BETA-UP)	PYRIMIDINE 3 (PYD3);BETA-UREIDOPROPIONASE (BETA-UP)
AT5G49360	-1.50693	AT5G49360.1	Encodes a bifunctional {beta}-D-xylosidase/{alpha}-L-arabinofuranosidase required for pectic arabinan modification. Located in the extracellular matrix. Gene is expressed specifically in tissues undergoing secondary wall thickening. This is a member of glycosyl hydrolase family 3 and has six other closely related members.	protein_coding	BETA-XYLOSIDASE 1 (BXL1)	BETA-XYLOSIDASE 1 (ATBXL1);BETA-XYLOSIDASE 1 (BXL1)
AT1G02640	-0.830389	AT1G02640.1	encodes a protein similar to a beta-xylosidase located in the extracellular matrix. This is a member of glycosyl hydrolase family 3 and has six other closely related members.	protein_coding	BETA-XYLOSIDASE 2 (BXL2)	BETA-XYLOSIDASE 2 (ATBXL2);BETA-XYLOSIDASE 2 (BXL2)
AT2G01170	-0.625289	AT2G01170.1	Encodes a bidirectional amino acid transporter that can transport ala, arg, glu and lys, GABA but not pro with both export and import activity. Its expression is localized in the vascular tissues suggesting a function in amino acids export from the phloem into sink tissue.	protein_coding	BIDIRECTIONAL AMINO ACID TRANSPORTER 1 (BAT1)	BIDIRECTIONAL AMINO ACID TRANSPORTER 1 (BAT1)
AT1G11190	0.44986	AT1G11190.1	Encodes a bifunctional nuclease that acts on both RNA and DNA involved in nucleic acid degradation to facilitate nucleotide and phosphate recovery during senescence. It has mismatch-specific endonuclease activity with wide recognition of single base mismatches as well as the ability to cleave indel types of mismatches (heteroduplexes with loops).	protein_coding	BIFUNCTIONAL NUCLEASE I (BFN1)	ENDONUCLEASE 1 (ENDO1);BIFUNCTIONAL NUCLEASE I (BFN1)
AT1G75380	0.972969	AT1G75380.1	Encodes a nucleases AtBBD1 involved in ABA-mediated callose deposition.	protein_coding	BIFUNCTIONAL NUCLEASE IN BASAL DEFENSE RESPONSE 1 (BBD1)	BIFUNCTIONAL NUCLEASE IN BASAL DEFENSE RESPONSE 1 (BBD1);BIFUNCTIONAL NUCLEASE IN BASAL DEFENSE RESPONSE 1 (ATBBD1)
AT3G02260	-0.589368	AT3G02260.1	Calossin-like protein required for polar auxin transport	protein_coding	BIG (BIG)	CORYMBOSA1 (CRM1);ATTENUATED SHADE AVOIDANCE 1 (ASA1);LOW PHOSPHATE-RESISTANT ROOT 1 (LPR1);UMBRELLA 1 (UMB1);TRANSPORT INHIBITOR RESPONSE 3 (TIR3);DARK OVER-EXPRESSION OF CAB 1 (DOC1);BIG (BIG)
AT3G63530	-0.44858	AT3G63530.1	Encodes a novel E3 ubiquitin ligase that acts as a central negative regulator of Arabidopsis floral organ size. Organ size is limited by restricting the period of proliferative growth, rather than the rate of growth and appears to act in a novel pathway, independent of ANT and JAG. Both mRNA and protein are expressed in all actively growing regions of the plant and the vasculature and the protein…	protein_coding	BIG BROTHER (BB)	BIG BROTHER (BB); (BB2)
AT1G59640	2.57865	AT1G59640.2	A basic helix-loop-helix encoding gene (BIGPETAL, BPE) involved in the control of petal size. BPE is expressed via two mRNAs derived from an alternative splicing event. The BPEub (AT1G59640.1)transcript is expressed ubiquitously, whereas the BPEp (AT1G59640.2) transcript is preferentially expressed in petals. Plants that lack the petal-expressed variant BPEp have larger petals as a result of incr…	protein_coding	BIG PETAL P (BPEP)	(ZCW32);BIG PETAL P (BPEP);BIG PETAL (BPE)
AT2G26900	-0.811474	AT2G26900.1	Sodium Bile acid symporter family; FUNCTIONS IN: transporter activity, bile acid:sodium symporter activity; INVOLVED IN: sodium ion transport, organic anion transport; LOCATED IN: membrane, chloroplast envelope; EXPRESSED IN: 23 plant structures; EXPRESSED DURING: 13 growth stages; CONTAINS InterPro DOMAIN/s: Bile acid:sodium symporter (InterPro:IPR002657), Bile acid transporter (InterPro:IPR0047…	protein_coding	BILE ACID:SODIUM SYMPORTER FAMILY PROTEIN 2 (BASS2)	BILE ACID:SODIUM SYMPORTER FAMILY PROTEIN 2 (BASS2)
AT5G04430	-1.04758	AT5G04430.2	Gene model AT5G04430.1 produces active protein. (BTS1S). Binds to ToMV genomic RNA and prevents viral multiplication.	protein_coding	BINDING TO TOMV RNA 1L (LONG FORM) (BTR1L)	BINDING TO TOMV RNA 1L (LONG FORM) (BTR1L);BINDING TO TOMV RNA 1 (BTR1)
AT5G57590	-0.953834	AT5G57590.1	Mutant complemented by E coli Bio A gene encoding 7,8-diaminopelargonic acid aminotransferase.	protein_coding	BIOTIN AUXOTROPH 1 (BIO1)	BIOTIN AUXOTROPH 1 (BIO1)
AT5G15530	-1.59651	AT5G15530.1	biotin carboxyl carrier protein isoform 2 (BCCP2) mRNA,	protein_coding	BIOTIN CARBOXYL CARRIER PROTEIN 2 (BCCP2)	BIOTIN CARBOXYL CARRIER PROTEIN 2 (BCCP2); (CAC1-B)
AT5G04620	-0.554488	AT5G04620.2	The cDNA encoding 7-keto-8-aminopelargonic acid (KAPA) synthase, the first committed enzyme of the biotin synthesis pathway has been cloned and its molecular function confirmed (functional complementation of an E. coli mutant). The subcellular localization of the enzyme (cytosol) proves that the biotin biosynthesis in plants takes place in different compartments which differs from the biosyntheti…	protein_coding	BIOTIN F (BIOF)	BIOTIN 4 (BIO4);BIOTIN F (BIOF);BIOTIN F (ATBIOF)
AT2G41370	0.57859	AT2G41370.1	Encodes BOP2, a cytoplasmic and nuclear-localized NPR1 like protein with BTB/POZ domain and ankyrin repeats. Interacts with BOP1 and appears to be genetically redundant with BOP1.bop1/bop2 double mutants have longer leaves, often with leaflets on the petiole, asymmetric flowers with extra organs and no nectaries. Also defective in floral organ abscission. BOP1/2 promotes floral meristem fate and …	protein_coding	BLADE ON PETIOLE2 (BOP2)	BLADE ON PETIOLE2 (BOP2)
AT5G20230	-0.454197	AT5G20230.1	Al-stress-induced gene	protein_coding	BLUE-COPPER-BINDING PROTEIN (BCB)	BLUE-COPPER-BINDING PROTEIN (ATBCB);BLUE COPPER BINDING PROTEIN (BCB);BLUE-COPPER-BINDING PROTEIN (BCB);SENESCENCE ASSOCIATED GENE 14 (SAG14)
AT1G64670	-0.936092	AT1G64670.1	Encodes a epidermally expressed extracellular protein that likely functions as an alpha-beta hydrolase and is required for normal cuticle formation. Homozygous mutant plants are dwarfed and have abnormal leaves, collapsed cells, reduced numbers of trichomes. The specific role of BDG is unclear: it may function in cutin biosynthesis or as a cross-linking enzyme in the cell wall itself.	protein_coding	BODYGUARD1 (BDG1)	9-CIS EPOXYCAROTENOID DIOXYGENASE DEFECTIVE 1 (CED1);BODYGUARD1 (BDG1)
AT5G45100	1.83974	AT5G45100.1	Encodes one of the BRGs (BOI-related gene) involved in resistance to Botrytis cinerea.	protein_coding	BOI-RELATED GENE 1 (BRG1)	BOI-RELATED GENE 1 (BRG1)
AT3G61190	0.741523	AT3G61190.1	Encodes a protein with a C2 domain that binds to BON1 in yeast two hybrid analyses. Its ability to bind to phospholipids is enhanced by calcium ions. Involved in maintaining cell homeostasis.	protein_coding	BON ASSOCIATION PROTEIN 1 (BAP1)	BON ASSOCIATION PROTEIN 1 (BAP1)
AT2G45760	3.63499	AT2G45760.1	encodes a protein that is similar to BONZAI1-binding protein BAP1.	protein_coding	BON ASSOCIATION PROTEIN 2 (BAP2)	BON ASSOCIATION PROTEIN 1-LIKE (BAL);BON ASSOCIATION PROTEIN 2 (BAP2)
AT2G39660	0.463767	AT2G39660.1	Encodes a plasma membrane-localized ser/thr protein kinase that is a crucial component of host response signaling required to activate the resistance responses to Botrytis and A. brassicicola infection. It is likely a negative regulator of salicylic acid accumulation and basal defense against virulent bacterial pathogens.	protein_coding	BOTRYTIS-INDUCED KINASE1 (BIK1)	BOTRYTIS-INDUCED KINASE1 (BIK1)
AT4G36540	0.966652	AT4G36540.1	BR enhanced expression 2 (BEE2); FUNCTIONS IN: DNA binding, sequence-specific DNA binding transcription factor activity; INVOLVED IN: regulation of transcription; LOCATED IN: nucleus; EXPRESSED IN: 21 plant structures; EXPRESSED DURING: 13 growth stages; CONTAINS InterPro DOMAIN/s: Helix-loop-helix DNA-binding domain (InterPro:IPR001092), Helix-loop-helix DNA-binding (InterPro:IPR011598); BEST Ar…	protein_coding	BR ENHANCED EXPRESSION 2 (BEE2)	BR ENHANCED EXPRESSION 2 (BEE2)
AT1G73830	1.5565	AT1G73830.1	BR enhanced expression 3 (BEE3); FUNCTIONS IN: DNA binding, sequence-specific DNA binding transcription factor activity; INVOLVED IN: regulation of transcription; LOCATED IN: nucleus; EXPRESSED IN: 18 plant structures; EXPRESSED DURING: 10 growth stages; CONTAINS InterPro DOMAIN/s: Helix-loop-helix DNA-binding domain (InterPro:IPR001092), Helix-loop-helix DNA-binding (InterPro:IPR011598); BEST Ar…	protein_coding	BR ENHANCED EXPRESSION 3 (BEE3)	BR ENHANCED EXPRESSION 3 (BEE3)
AT2G46020	-0.616042	AT2G46020.2	Encodes a SWI/SNF chromatin remodeling ATPase that upregulates transcription of all three CUC genes and is involved in the formation and/or maintenance of boundary cells during embryogenesis. Also mediates repression of expression of seed storage proteins in vegetative tissues. Interacts strongly with AtSWI3C, also with AtSWI3B, but not with AtSWI3A or AtSWI3D.	protein_coding	BRAHMA (BRM)	CHROMATIN REMODELING 2 (CHR2); (CHA2);BRAHMA (BRM);ARABIDOPSIS THALIANA BRAHMA (ATBRM)
AT1G10060	0.819057	AT1G10060.2	encodes a mitochondrial branched-chain amino acid aminotransferase. Complements the yeast leu/iso-leu/val auxotrophy mutant.	protein_coding	BRANCHED-CHAIN AMINO ACID TRANSAMINASE 1 (BCAT-1)	BRANCHED-CHAIN AMINO ACID TRANSAMINASE 1 (ATBCAT-1);BRANCHED-CHAIN AMINO ACID TRANSAMINASE 1 (BCAT-1)
AT1G10070	-0.458035	AT1G10070.1	Encodes a chloroplast branched-chain amino acid aminotransferase. Complements the yeast leu/iso-leu/val auxotrophy mutant.	protein_coding	BRANCHED-CHAIN AMINO ACID TRANSAMINASE 2 (BCAT-2)	BRANCHED-CHAIN AMINO ACID TRANSAMINASE 2 (BCAT-2);BRANCHED-CHAIN AMINO ACID TRANSAMINASE 2 (ATBCAT-2)
AT1G50090	8.3137	AT1G50090.1	D-aminoacid aminotransferase-like PLP-dependent enzymes superfamily protein; FUNCTIONS IN: branched-chain-amino-acid transaminase activity, catalytic activity; INVOLVED IN: branched chain family amino acid metabolic process, metabolic process; LOCATED IN: cellular_component unknown; EXPRESSED IN: root; CONTAINS InterPro DOMAIN/s: Aminotransferase, class IV (InterPro:IPR001544), Aminotransferase, …	protein_coding	BRANCHED-CHAIN AMINO ACID TRANSAMINASE 7 (BCAT7)	(ATBCAT7);BRANCHED-CHAIN AMINO ACID TRANSAMINASE 7 (BCAT7)
AT3G49680	-0.799113	AT3G49680.1	Encodes a chloroplast branched-chain amino acid aminotransferase. Complements the yeast leu/iso-leu/val auxotrophy mutant.	protein_coding	BRANCHED-CHAIN AMINOTRANSFERASE 3 (BCAT3)	(ATBCAT-3);BRANCHED-CHAIN AMINOTRANSFERASE 3 (BCAT3)
AT3G19710	1.98043	AT3G19710.1	Belongs to the branched-chain amino acid aminotransferase gene family. Encodes a methionine-oxo-acid transaminase. Involved in the methionine chain elongation pathway that leads to the ultimate biosynthesis of methionine-derived glucosinolates.	protein_coding	BRANCHED-CHAIN AMINOTRANSFERASE4 (BCAT4)	BRANCHED-CHAIN AMINOTRANSFERASE4 (BCAT4)
AT1G64690	0.674223	AT1G64690.1	Encodes BRANCHLESS TRICHOME (BLT) involved in trichome development. A large portion of the internal amino acid sequence of BLT is predicted to form a coiled-coil domain. BLT mutants form branchless trichomes with blunt tips.	protein_coding	BRANCHLESS TRICHOMES (BLT)	BRANCHLESS TRICHOMES (BLT)
AT2G26000	0.631511	AT2G26000.2	Encodes a RING domain containing protein BRIZ2. BRIZ1 (At2g42160) and BRIZ2 (At2g26000) proteins form a heteromeric E3 ligase complex required for seed germination and post-germination growth.	protein_coding	BRAP2 RING ZNF UBP DOMAIN-CONTAINING PROTEIN 2 (BRIZ2)	BRAP2 RING ZNF UBP DOMAIN-CONTAINING PROTEIN 2 (BRIZ2)
AT3G57180	-0.61819	AT3G57180.1	BRASSINAZOLE(BRZ) INSENSITIVE PALE GREEN 2 (BPG2); FUNCTIONS IN: GTP binding; INVOLVED IN: brassinosteroid mediated signaling pathway, developmental process; LOCATED IN: chloroplast; EXPRESSED IN: 17 plant structures; EXPRESSED DURING: 13 growth stages; CONTAINS InterPro DOMAIN/s: GTP-binding protein, HSR1-related (InterPro:IPR002917); BEST Arabidopsis thaliana protein match is: P-loop containing…	protein_coding	BRASSINAZOLE(BRZ) INSENSITIVE PALE GREEN 2 (BPG2)	BRASSINAZOLE(BRZ) INSENSITIVE PALE GREEN 2 (BPG2)
AT1G75080	-0.503759	AT1G75080.1	Encodes a positive regulator of the brassinosteroid (BR) signalling pathway that mediates both downstream BR responses and negative feedback regulation of BR biosynthesis. There is evidence for phosphorylation-dependent nucleocytoplasmic shuttling of BZR1. GSK3-like kinases (including BIN2), 14-3-3 proteins, and the phosphatase BSU1 seem to participate in this process. Phosphorylation also appear…	protein_coding	BRASSINAZOLE-RESISTANT 1 (BZR1)	BRASSINAZOLE-RESISTANT 1 (BZR1)
AT4G39400	-1.01121	AT4G39400.1	Encodes a plasma membrane localized leucine-rich repeat receptor kinase involved in brassinosteroid signal transduction. BRI1 ligand is brassinolide which binds at the extracellular domain. Binding results in phosphorylation of the kinase domain which activates the BRI1 protein leading to BR responses. Residue T-1049 and either S-1044 or T-1045 were essential for kinase function in vitro and norm…	protein_coding	BRASSINOSTEROID INSENSITIVE 1 (BRI1)	BRASSINOSTEROID INSENSITIVE 1 (BRI1);CABBAGE 2 (CBB2); (ATBRI1);BR INSENSITIVE 1 (BIN1);DWARF 2 (DWF2)
AT5G38970	-1.05736	AT5G38970.1	Encodes a polypeptide involved in the C-6 oxidation of brassinosteroids. Heterologous expression of the protein in yeast conferred the ability to catalyze multiple reactions in which the C-6 position of 6-deoxocastasterone, 6-deoxotyphasterol, 3-dehydro-6-deoxoteasterone and 6-deoxoteasterone are oxidized.	protein_coding	BRASSINOSTEROID-6-OXIDASE 1 (BR6OX1)	BRASSINOSTEROID-6-OXIDASE (BR6OX); (ATBR6OX); (CYP85A1);BRASSINOSTEROID-6-OXIDASE 1 (BR6OX1)
AT5G01630	-1.00855	AT5G01630.1	Ortholog of breast cancer susceptibility protein 2. Essential at meiosis. Interacts with with both Rad51 and Dss1(I) or both Dmc1 and Dss1(I) in a tripartite complex.	protein_coding	BRCA2-LIKE B (BRCA2B)	BRCA2-LIKE B (BRCA2B); (ATBRCA2(V)); (BRCA2(V))
AT3G49010	-1.21449	AT3G49010.1	Encodes 60S ribosomal protein L13. Homolog of human breast basic conserved 1 (BBC1).	protein_coding	BREAST BASIC CONSERVED 1 (BBC1)	BREAST BASIC CONSERVED 1 (ATBBC1);BREAST BASIC CONSERVED 1 (BBC1);40S RIBOSOMAL PROTEIN (RSU2)
AT4G00020	-1.1948	AT4G00020.2	Ortholog of breast cancer susceptibility protein 2. Essential at meiosis. Interacts with either AtRad51 or AtDmc1 and ATDSS1(I). Involved in embryo sac development and defense gene transcription during plant immune responses.	protein_coding	BREAST CANCER 2 LIKE 2A (BRCA2(IV))	MATERNAL EFFECT EMBRYO ARREST 43 (MEE43);BREAST CANCER 2 LIKE 2A (BRCA2(IV));EMBRYO SAC DEVELOPMENT ARREST 20 (EDA20); (BRCA2A)
AT1G31880	0.605213	AT1G31880.1	Belongs to five-member BRX gene family. Arabidopsis BRX genes share high levels of similarity among each others, with several conserved domains. The most distinct is BRX domain - highly conserved in all BRX genes among distantly related species. This protein-protein interaction domain is required and sufficient for BRX activity. BRX encodes a key regulator of cell proliferation and elongation in …	protein_coding	BREVIS RADIX (BRX)	NOD26-LIKE INTRINSIC PROTEIN 3;1 (NIP3;1); (NLM9);BREVIS RADIX (BRX)
AT1G54180	-0.607559	AT1G54180.1	Belongs to five-member BRX gene family. Arabidopsis BRX genes share high levels of similarity among each others, with several conserved domains. The most distinct is BRX domain - highly conserved in all BRX genes among distantly related species. This protein-protein interaction domain is required and sufficient for BRX activity.	protein_coding	BREVIS RADIX-LIKE 3 (BRX-LIKE3)	BREVIS RADIX-LIKE 3 (BRX-LIKE3);ARABIDOPSIS THALIANA BREVIS RADIX-LIKE 3 (ATBRXL3)
AT1G55610	0.49663	AT1G55610.1	mutant has Altered vascular cell differentiation; LRR Receptor Kinase	protein_coding	BRI1 LIKE (BRL1)	BRI1 LIKE (BRL1)
AT4G03080	-0.480317	AT4G03080.1	BRI1 suppressor 1 (BSU1)-like 1 (BSL1); FUNCTIONS IN: protein binding, protein serine/threonine phosphatase activity; LOCATED IN: plasma membrane; EXPRESSED IN: 23 plant structures; EXPRESSED DURING: 13 growth stages; CONTAINS InterPro DOMAIN/s: Serine/threonine protein phosphatase, BSU1 (InterPro:IPR012391), Metallophosphoesterase (InterPro:IPR004843), Galactose oxidase/kelch, beta-propeller (In…	protein_coding	BRI1 SUPPRESSOR 1 (BSU1)-LIKE 1 (BSL1)	BRI1 SUPPRESSOR 1 (BSU1)-LIKE 1 (BSL1)
AT1G08420	-0.934895	AT1G08420.1	BRI1 suppressor 1 (BSU1)-like 2 (BSL2); FUNCTIONS IN: hydrolase activity, manganese ion binding, protein serine/threonine phosphatase activity, phosphoprotein phosphatase activity, iron ion binding; INVOLVED IN: biological_process unknown; LOCATED IN: plasma membrane; EXPRESSED IN: male gametophyte, guard cell, cultured cell, pollen tube; EXPRESSED DURING: M germinated pollen stage; CONTAINS Inte…	protein_coding	BRI1 SUPPRESSOR 1 (BSU1)-LIKE 2 (BSL2)	BRI1 SUPPRESSOR 1 (BSU1)-LIKE 2 (BSL2)
AT2G27210	-0.871742	AT2G27210.1	BRI1 suppressor 1 (BSU1)-like 3 (BSL3); FUNCTIONS IN: hydrolase activity, manganese ion binding, protein serine/threonine phosphatase activity, phosphoprotein phosphatase activity, iron ion binding; INVOLVED IN: biological_process unknown; LOCATED IN: cytosol, plasma membrane; EXPRESSED IN: guard cell, cultured cell; CONTAINS InterPro DOMAIN/s: Serine/threonine protein phosphatase, BSU1 (InterPro…	protein_coding	BRI1 SUPPRESSOR 1 (BSU1)-LIKE 3 (BSL3)	BRI1 SUPPRESSOR 1 (BSU1)-LIKE 3 (BSL3)
AT4G33430	-0.477722	AT4G33430.2	Leu-rich receptor Serine/threonine protein kinase. Component of BR signaling that interacts with BRI1 in vitro and in vivo to form a heterodimer. Brassinolide-dependent association of BRI1 and BAK1 in vivo. Phosphorylation of both BRI1 and BAK1 on Thr residues was BR dependent. Although BAK1 and BRI1 alone localize in the plasma membrane, when BAK1 and BRI1 are coexpressed, the heterodimer BAK1/B…	protein_coding	BRI1-ASSOCIATED RECEPTOR KINASE (BAK1)	BRI1-ASSOCIATED RECEPTOR KINASE (BAK1)
AT1G19350	-0.68121	AT1G19350.3	Encodes brassinosteroid (BR) signalling protein that accumulates in the nucleus as dephosphorylated form in response to BRs. Is phosphorylated by the BIN2 GSK3 kinase. It synergistically interacts with BIM1 to bind to E box sequences (CANNTG). The protein contains a nuclear localization signal (NLS), followed by a highly conserved amino-terminal domain (N) shared by all family members, a BIN2 pho…	protein_coding	BRI1-EMS-SUPPRESSOR 1 (BES1)	BRASSINAZOLE-RESISTANT 2 (BZR2);BRI1-EMS-SUPPRESSOR 1 (BES1)
AT2G01950	-0.445747	AT2G01950.1	Encodes a leucine rich repeat receptor kinase and associated with provascular/procambial cells. Similar to BRI, brassinosteroid receptor protein.	protein_coding	BRI1-LIKE 2 (BRL2)	BRI1-LIKE 2 (BRL2);VASCULAR HIGHWAY 1 (VH1)
AT3G13380	0.531023	AT3G13380.1	Similar to BRI, brassinosteroid receptor protein.	protein_coding	BRI1-LIKE 3 (BRL3)	BRI1-LIKE 3 (BRL3)
AT5G65090	1.45808	AT5G65090.1	Encodes a protein involved in root hair morphogenesis and tip growth. Required for restricting both the size of the root-hair initiation site and the width of the root hairs during the transition to tip growth, but, apparently, is not required for normal subsequent tip growth.	protein_coding	BRISTLED 1 (BST1)	(MRH3);BRISTLED 1 (BST1);DEFORMED ROOT HAIRS 4 (DER4)
AT3G01770	0.397178	AT3G01770.1	bromodomain and extraterminal domain protein 10 (BET10); CONTAINS InterPro DOMAIN/s: Bromodomain (InterPro:IPR001487); BEST Arabidopsis thaliana protein match is: bromodomain and extraterminal domain protein 9 (TAIR:AT5G14270.2); Has 12383 Blast hits to 9735 proteins in 571 species: Archae - 25; Bacteria - 644; Metazoa - 6126; Fungi - 1754; Plants - 803; Viruses - 19; Other Eukaryotes - 3012 (sou…	protein_coding	BROMODOMAIN AND EXTRATERMINAL DOMAIN PROTEIN 10 (BET10)	BROMODOMAIN AND EXTRATERMINAL DOMAIN PROTEIN 10 (ATBET10);BROMODOMAIN AND EXTRATERMINAL DOMAIN PROTEIN 10 (BET10)
AT5G59570	0.662044	AT5G59570.1	Encodes BOA (BROTHER OF LUX ARRHYTHMO), a component of the circadian clock.	protein_coding	BROTHER OF LUX ARRHYTHMO (BOA)	BROTHER OF LUX ARRHYTHMO (BOA)
AT4G00710	-0.501018	AT4G00710.1	Encodes BR-signaling kinase 3 (BSK3), one of the three homologous BR-signaling kinases (BSK1, AT4G35230; BSK2, AT5G46570; BSK3, AT4G00710). Mediates signal transduction from receptor kinase BRI1 by functioning as the substrate of BRI1. Plasma membrane localized.	protein_coding	BR-SIGNALING KINASE 3 (BSK3)	BR-SIGNALING KINASE 3 (BSK3)
AT3G18080	0.410397	AT3G18080.1	B-S glucosidase 44 (BGLU44); FUNCTIONS IN: in 6 functions; INVOLVED IN: carbohydrate metabolic process; LOCATED IN: cytosolic ribosome, cell wall, plant-type cell wall; EXPRESSED IN: 22 plant structures; EXPRESSED DURING: 13 growth stages; CONTAINS InterPro DOMAIN/s: Glycoside hydrolase, family 1 (InterPro:IPR001360), Glycoside hydrolase, catalytic core (InterPro:IPR017853), Glycoside hydrolase, …	protein_coding	B-S GLUCOSIDASE 44 (BGLU44)	B-S GLUCOSIDASE 44 (BGLU44)
AT5G63160	0.906497	AT5G63160.1	BTB and TAZ domain protein. Short-lived nuclear-cytoplasmic protein targeted for degradation by the 26S proteosome pathway. Acts redundantly with BT2 and BT3 during female gametophyte development.	protein_coding	BTB AND TAZ DOMAIN PROTEIN 1 (bt1)	BTB AND TAZ DOMAIN PROTEIN 1 (bt1)
AT3G48360	0.424121	AT3G48360.1	encodes a protein (BT2) that is an essential component of the TAC1-mediated telomerase activation pathway. Acts redundantly with BT3 and BT1 during female gametophyte development and with BT3 during male gametophyte development. BT2 also mediates multiple responses to nutrients, stresses, and hormones.	protein_coding	BTB AND TAZ DOMAIN PROTEIN 2 (bt2)	(ATBT2);BTB AND TAZ DOMAIN PROTEIN 2 (bt2)
AT1G05690	0.73707	AT1G05690.1	BTB and TAZ domain protein. Acts redunantly with BT1 and BT2 during female gametophyte development. Acts with BT2 during male gametophyte development.	protein_coding	BTB AND TAZ DOMAIN PROTEIN 3 (bt3)	BTB AND TAZ DOMAIN PROTEIN 3 (bt3)
AT5G67480	0.582588	AT5G67480.2	BTB and TAZ domain protein. Located in cytoplasm and expressed in fruit, flower and leaves.	protein_coding	BTB AND TAZ DOMAIN PROTEIN 4 (BT4)	BTB AND TAZ DOMAIN PROTEIN 4 (BT4)
AT3G06190	-0.753999	AT3G06190.1	Encodes a member of the MATH-BTB domain proteins (BPMs) that directly interact with and target for proteasomal degradation the class I homeobox-leucine zipper (HD-ZIP) transcription factor ATHB6. Known members include AT5G19000 (BPM1), AT3G06190 (BPM2), AT2G39760 (BPM3), AT3G03740 (BPM4), AT5G21010 (BPM5) and AT3G43700 (BPM6).	protein_coding	BTB-POZ AND MATH DOMAIN 2 (BPM2)	BTB-POZ AND MATH DOMAIN 2 (BPM2);BTB-POZ AND MATH DOMAIN 2 (ATBPM2)
AT3G03740	0.585883	AT3G03740.1	Encodes a member of the MATH-BTB domain proteins (BPMs) that directly interact with and target for proteasomal degradation the class I homeobox-leucine zipper (HD-ZIP) transcription factor ATHB6. Known members include AT5G19000 (BPM1), AT3G06190 (BPM2), AT2G39760 (BPM3), AT3G03740 (BPM4), AT5G21010 (BPM5) and AT3G43700 (BPM6).	protein_coding	BTB-POZ AND MATH DOMAIN 4 (BPM4)	BTB-POZ AND MATH DOMAIN 4 (BPM4);BTB-POZ AND MATH DOMAIN 4 (ATBPM4)
AT3G19590	-0.453576	AT3G19590.1	Encodes a protein that may have a role in the spindle assembly checkpoint.	protein_coding	BUB (BUDDING UNINHIBITED BY BENZYMIDAZOL) 3.1 (BUB3.1)	BUB (BUDDING UNINHIBITED BY BENZYMIDAZOL) 3.1 (BUB3.1)
AT1G49910	-0.619118	AT1G49910.1	Encodes a homolog of the yeast and human BUB3 (BUDDING UNINHIBITED BY BENZYMIDAZOL 3) protein. Yeast and human BUB3s function in spindle assembly checkpoint control.	protein_coding	BUB (BUDDING UNINHIBITED BY BENZYMIDAZOL) 3.2 (BUB3.2)	BUB (BUDDING UNINHIBITED BY BENZYMIDAZOL) 3.2 (BUB3.2)
AT3G48250	-0.797482	AT3G48250.1	Encodes a pentatricopeptide repeat protein implicated in splicing of intron 1 of mitochondrial nad7 transcripts.	protein_coding	BUTHIONINE SULFOXIMINE-INSENSITIVE ROOTS 6 (BIR6)	BUTHIONINE SULFOXIMINE-INSENSITIVE ROOTS 6 (BIR6)
AT5G46360	-1.46029	AT5G46360.1	Encodes AtKCO3, a member of the Arabidopsis thaliana K+ channel family of AtTPK/KCO proteins. AtKCO3 is targeted to the vacuolar membrane. Forms homomeric ion channels in vivo.	protein_coding	CA2+ ACTIVATED OUTWARD RECTIFYING K+ CHANNEL 3 (KCO3)	CA2+ ACTIVATED OUTWARD RECTIFYING K+ CHANNEL 3 (KCO3);CA2+ ACTIVATED OUTWARD RECTIFYING K+ CHANNEL 3 (ATKCO3)
AT4G18160	-0.714268	AT4G18160.1	Encodes AtTPK3 (KCO6), a member of the Arabidopsis thaliana K+ channel family of AtTPK/KCO proteins.AtTPK3 is targeted to the vacuolar membrane. May form homomeric ion channels in vivo.	protein_coding	CA2+ ACTIVATED OUTWARD RECTIFYING K+ CHANNEL 6 (KCO6)	CA2+ ACTIVATED OUTWARD RECTIFYING K+ CHANNEL 6 (KCO6); (ATTPK3);CA2+ ACTIVATED OUTWARD RECTIFYING K+ CHANNEL 6 (ATKCO6); (TPK3)
AT3G56170	0.749758	AT3G56170.1	Encodes a calcium-dependent nuclease with similarity to staphylococcal nuclease.	protein_coding	CA-2+ DEPENDENT NUCLEASE (CAN)	CA-2+ DEPENDENT NUCLEASE (CAN)
AT5G33320	-1.0503	AT5G33320.1	Encodes a plastid inner envelope protein PPT (phosphoenolpyruvate/phosphate translocator) that catalyzes the transport of phosphoenolpyruvate and phosphate across the inner envelope membrane of plastids.	protein_coding	CAB UNDEREXPRESSED 1 (CUE1)	CAB UNDEREXPRESSED 1 (CUE1);ARABIDOPSIS THALIANA PHOSPHATE/PHOSPHOENOLPYRUVATE TRANSLOCATOR (ARAPPT);PHOSPHOENOLPYRUVATE/PHOSPHATE TRANSLOCATOR (PPT)
AT5G44070	0.464799	AT5G44070.1	Phytochelatin synthase gene confers tolerance to cadmium ions. Catalyzes phytochelatin (PC) synthesis from glutathione (GSH) in the presence of Cd2+, Zn2+, Cu2+ and Fe3+, but not by Co2+ or Ni2+.	protein_coding	CADMIUM SENSITIVE 1 (CAD1)	CADMIUM SENSITIVE 1 (CAD1);PHYTOCHELATIN SYNTHASE 1 (PCS1);ARABIDOPSIS THALIANA PHYTOCHELATIN SYNTHASE 1 (ATPCS1); (ARA8)
AT4G34050	0.487549	AT4G34050.1	caffeoyl coenzyme A O-methyltransferase 1 (CCoAOMT1); FUNCTIONS IN: caffeoyl-CoA O-methyltransferase activity; INVOLVED IN: coumarin biosynthetic process, response to cadmium ion; LOCATED IN: cytosol; EXPRESSED IN: 24 plant structures; EXPRESSED DURING: 14 growth stages; CONTAINS InterPro DOMAIN/s: O-methyltransferase, family 3 (InterPro:IPR002935); BEST Arabidopsis thaliana protein match is: S-a…	protein_coding	CAFFEOYL COENZYME A O-METHYLTRANSFERASE 1 (CCoAOMT1)	CAFFEOYL COENZYME A O-METHYLTRANSFERASE 1 (CCoAOMT1)
AT1G67980	3.21477	AT1G67980.1	Encodes S-adenosyl-L-methionine: transcaffeoyl Coenzyme A 3-O-methyltransferase.	protein_coding	CAFFEOYL-COA 3-O-METHYLTRANSFERASE (CCOAMT)	CAFFEOYL-COA 3-O-METHYLTRANSFERASE (CCOAMT)
AT4G26570	-0.456008	AT4G26570.2	member of AtCBLs (Calcineurin B-like Calcium Sensor Proteins)	protein_coding	CALCINEURIN B-LIKE 3 (CBL3)	CALCINEURIN B-LIKE 3 (CBL3);CALCINEURIN B-LIKE 3 (ATCBL3)
AT4G16350	0.47621	AT4G16350.1	Calcium sensor protein. Binds CIPK14.	protein_coding	CALCINEURIN B-LIKE PROTEIN 6 (CBL6)	SOS3-LIKE CALCIUM BINDING PROTEIN 2 (SCABP2);CALCINEURIN B-LIKE PROTEIN 6 (CBL6)
AT4G26560	7.21272	AT4G26560.1	Encodes calcineurin B-like protein 7 (CBL7).	protein_coding	CALCINEURIN B-LIKE PROTEIN 7 (CBL7)	CALCINEURIN B-LIKE PROTEIN 7 (CBL7)
AT1G64480	-0.656151	AT1G64480.1	calcineurin B-like protein 8, member of plant-specific family of calcium sensor proteins containing 3 EF-hand motifs	protein_coding	CALCINEURIN B-LIKE PROTEIN 8 (CBL8)	CALCINEURIN B-LIKE PROTEIN 8 (CBL8)
AT4G37640	-0.553973	AT4G37640.1	Encodes a calmodulin-regulated Ca(2+)-pump located in the endoplasmic reticulum. Belongs to plant 2B ATPase's with an N-terminal autoinhibitor.	protein_coding	CALCIUM ATPASE 2 (ACA2)	CALCIUM ATPASE 2 (ACA2)
AT5G15730	0.997972	AT5G15730.2	Protein kinase superfamily protein; FUNCTIONS IN: protein serine/threonine kinase activity, protein kinase activity, kinase activity, ATP binding; INVOLVED IN: protein amino acid phosphorylation; LOCATED IN: endomembrane system; EXPRESSED IN: 23 plant structures; EXPRESSED DURING: 13 growth stages; CONTAINS InterPro DOMAIN/s: Protein kinase, catalytic domain (InterPro:IPR000719), Serine/threonine…	protein_coding	CALCIUM/CALMODULIN-REGULATED RECEPTOR-LIKE KINASE 2 (CRLK2)	(AtCRLK2);CALCIUM/CALMODULIN-REGULATED RECEPTOR-LIKE KINASE 2 (CRLK2)
AT3G51850	-0.438954	AT3G51850.1	member of Calcium Dependent Protein Kinase	protein_coding	CALCIUM-DEPENDENT PROTEIN KINASE 13 (CPK13)	CALCIUM-DEPENDENT PROTEIN KINASE 13 (CPK13)
AT2G17890	-1.62492	AT2G17890.1	Encodes a member of Calcium Dependent Protein Kinase. Protein is N-myristoylated. Localizes to the plasma membrane. Localizes to the chloroplast when the myristoylation motif is mutated.	protein_coding	CALCIUM-DEPENDENT PROTEIN KINASE 16 (CPK16)	CALCIUM-DEPENDENT PROTEIN KINASE 16 (CPK16)
AT4G04720	0.698966	AT4G04720.1	member of Calcium Dependent Protein Kinase	protein_coding	CALCIUM-DEPENDENT PROTEIN KINASE 21 (CPK21)	CALCIUM-DEPENDENT PROTEIN KINASE 21 (CPK21)
AT4G04710	3.67889	AT4G04710.1	member of Calcium Dependent Protein Kinase	protein_coding	CALCIUM-DEPENDENT PROTEIN KINASE 22 (CPK22)	CALCIUM-DEPENDENT PROTEIN KINASE 22 (CPK22)
AT4G38230	-0.494007	AT4G38230.2	member of Calcium Dependent Protein Kinase	protein_coding	CALCIUM-DEPENDENT PROTEIN KINASE 26 (CPK26)	CALCIUM-DEPENDENT PROTEIN KINASE 26 (CPK26)
AT4G04700	1.61984	AT4G04700.1	member of Calcium Dependent Protein Kinase	protein_coding	CALCIUM-DEPENDENT PROTEIN KINASE 27 (CPK27)	CALCIUM-DEPENDENT PROTEIN KINASE 27 (CPK27)
AT1G76040	1.84025	AT1G76040.2	member of Calcium Dependent Protein Kinase	protein_coding	CALCIUM-DEPENDENT PROTEIN KINASE 29 (CPK29)	CALCIUM-DEPENDENT PROTEIN KINASE 29 (CPK29)
AT4G04695	1.63435	AT4G04695.1	member of Calcium Dependent Protein Kinase. Involved in response to salicylic acid.	protein_coding	CALCIUM-DEPENDENT PROTEIN KINASE 31 (CPK31)	CALCIUM-DEPENDENT PROTEIN KINASE 31 (CPK31)
AT3G57530	0.506757	AT3G57530.1	Calcium-dependent Protein Kinase. ABA signaling component that regulates the ABA-responsive gene expression via ABF4. AtCPK32 has autophosphorylation activity and can phosphorylate ABF4 in vitro	protein_coding	CALCIUM-DEPENDENT PROTEIN KINASE 32 (CPK32)	(ATCPK32); (CDPK32);CALCIUM-DEPENDENT PROTEIN KINASE 32 (CPK32)
AT1G50700	0.748172	AT1G50700.1	member of Calcium Dependent Protein Kinase	protein_coding	CALCIUM-DEPENDENT PROTEIN KINASE 33 (CPK33)	CALCIUM-DEPENDENT PROTEIN KINASE 33 (CPK33)
AT4G09570	0.863619	AT4G09570.1	Encodes a member of Calcium Dependent Protein Kinase (CDPK) gene family.Positive regulator of ABA signaling. Phosphorylates ABA responsive transcription factors ABF1 and ABF4.	protein_coding	CALCIUM-DEPENDENT PROTEIN KINASE 4 (CPK4)	(ATCPK4);CALCIUM-DEPENDENT PROTEIN KINASE 4 (CPK4)
AT4G23650	-0.446262	AT4G23650.1	Encodes calcium dependent protein kinase 3 (CPK3), a member of the Arabidopsis CDPK gene family. CDPKs contain an intrinsic Ca2+-activation domain with four EF hand Ca2+-binding sites. CDPKs protein kinases have been proposed to function in multiple plant signal transduction pathways downstream of [Ca2+]cyt elevations, thus transducing various physiological responses. CPK3 is expressed in both gu…	protein_coding	CALCIUM-DEPENDENT PROTEIN KINASE 6 (CDPK6)	CALCIUM-DEPENDENT PROTEIN KINASE 6 (CDPK6); (CPK3);CALCIUM DEPENDENT PROTEIN KINASE 3 (CPK3)
AT1G70670	0.86712	AT1G70670.1	The gene encodes a stress-responsive and OB-associated non-seed caleosin-like protein. It plays a negative regulator role in ABA signaling.	protein_coding	CALEOSIN 4 (CLO4)	ARABIDOPSIS THALIANA CALEOSIN 4 (AtCLO4);CALEOSIN 4 (CLO4)
AT1G05570	-0.688244	AT1G05570.1	Encodes a callose synthase 1 catalytic subunit . Member of Glycosyltransferase Family- 48.	protein_coding	CALLOSE SYNTHASE 1 (CALS1)	CALLOSE SYNTHASE 1 (CALS1); (ATGSL06);GLUCAN SYNTHASE-LIKE 6 (GSL6); (ATGSL6); (GSL06)
AT1G06490	-0.675966	AT1G06490.1	Encodes Callose Synthase 7 (CalS7), a phloem-specific callose synthase responsible for callose deposition in developing sieve elements during phloem formation and in mature phloem induced by wounding.	protein_coding	CALLOSE SYNTHASE 7 (CalS7)	ARABIDOPSIS THALIANA GLUCAN SYNTHASE-LIKE 7 (ATGSL07); (gsl07);CALLOSE SYNTHASE 7 (CalS7);GLUCAN SYNTHASE-LIKE 7 (GSL07);GLUCAN SYNTHASE-LIKE 7 (GSL7); (atgsl7)
AT3G16030	0.605795	AT3G16030.1	CALLUS EXPRESSION OF RBCS 101 (CES101); FUNCTIONS IN: in 6 functions; INVOLVED IN: protein amino acid phosphorylation; LOCATED IN: endomembrane system; EXPRESSED IN: 21 plant structures; EXPRESSED DURING: 13 growth stages; CONTAINS InterPro DOMAIN/s: Curculin-like (mannose-binding) lectin (InterPro:IPR001480), PAN-2 domain (InterPro:IPR013227), Apple-like (InterPro:IPR003609), Serine/threonine-pr…	protein_coding	CALLUS EXPRESSION OF RBCS 101 (CES101)	CALLUS EXPRESSION OF RBCS 101 (CES101)
AT5G37780	0.837335	AT5G37780.3	encodes a calmodulin that is involved in thigmomorphogenesis. Gene expression is rapidly induced upon a variety of abiotic stimuli, including water spray, subirrigation, wind, touch, wounding, or darkness.	protein_coding	CALMODULIN 1 (CAM1)	CALMODULIN 1 (CAM1); (ACAM-1);TOUCH 1 (TCH1)
AT2G41110	0.717107	AT2G41110.2	Encodes a touch-inducible calmodulin that has higher affinity to kinesin-like calmodulin binding motor protein than CAM4 or CAM6.	protein_coding	CALMODULIN 2 (CAM2)	CALMODULIN 2 (CAM2)
AT1G66410	1.04448	AT1G66410.2	encodes a calmodulin	protein_coding	CALMODULIN 4 (CAM4)	CALMODULIN 4 (CAM4)
AT2G27030	0.460826	AT2G27030.3	encodes a calmodulin that has higher affinity to kinesin-like calmodulin binding motor protein than CAM4 or CAM6.	protein_coding	CALMODULIN 5 (CAM5)	CALMODULIN 5 (CAM5)
AT3G51920	1.23721	AT3G51920.1	encodes a divergent member of calmodulin, which is an EF-hand family of Ca2+-binding proteins. This gene is expressed in leaves, flowers and siliques. The gene functionally complements yeast calmodulin 1 (CAM1) but only when selected against the plasmid harboring wild-type yeast sequences. Also the protein does not form formed a complex with a basic amphiphilic helical peptide in the presence of …	protein_coding	CALMODULIN 9 (CAM9)	CALMODULIN 9 (CAM9);CALMODULIN LIKE PROTEIN 9 (CML9); (ATCML9)
AT5G42380	2.07707	AT5G42380.1	calmodulin like 37 (CML37); FUNCTIONS IN: calcium ion binding; INVOLVED IN: response to ozone; LOCATED IN: chloroplast; EXPRESSED IN: 12 plant structures; EXPRESSED DURING: 8 growth stages; CONTAINS InterPro DOMAIN/s: EF-Hand 1, calcium-binding site (InterPro:IPR018247), EF-HAND 2 (InterPro:IPR018249), EF-hand-like domain (InterPro:IPR011992), Calcium-binding EF-hand (InterPro:IPR002048), EF-hand…	protein_coding	CALMODULIN LIKE 37 (CML37)	CALMODULIN LIKE 37 (CML37);CALMODULIN LIKE 39 (CML39)
AT4G20780	0.662004	AT4G20780.1	Calcium sensor involved in trichome branching.	protein_coding	CALMODULIN LIKE 42 (CML42)	CALMODULIN LIKE 42 (CML42)
AT5G44460	0.489379	AT5G44460.1	calmodulin like 43 (CML43); FUNCTIONS IN: calcium ion binding; INVOLVED IN: response to cadmium ion; EXPRESSED IN: root, cultured cell; CONTAINS InterPro DOMAIN/s: EF-Hand 1, calcium-binding site (InterPro:IPR018247), EF-HAND 2 (InterPro:IPR018249), EF-hand-like domain (InterPro:IPR011992), Calcium-binding EF-hand (InterPro:IPR002048), EF-hand (InterPro:IPR018248); BEST Arabidopsis thaliana prote…	protein_coding	CALMODULIN LIKE 43 (CML43)	CALMODULIN LIKE 43 (CML43)
AT3G20410	0.443274	AT3G20410.1	calmodulin-domain protein kinase CDPK isoform 9 (CPK9)	protein_coding	CALMODULIN-DOMAIN PROTEIN KINASE 9 (CPK9)	CALMODULIN-DOMAIN PROTEIN KINASE 9 (CPK9)
AT3G10660	-0.699178	AT3G10660.1	predicted to encode calcium-dependent protein kinase and is localized to the ER. Protein is myristoylated in a cell-free extract. Changing the proposed myristoylated site, G residue in the amino terminal, to A prevented the meristoylation . The G to A mutation decreased AtCPK2 membrane association by approximately 50%.	protein_coding	CALMODULIN-DOMAIN PROTEIN KINASE CDPK ISOFORM 2 (CPK2)	(ATCPK2);CALMODULIN-DOMAIN PROTEIN KINASE CDPK ISOFORM 2 (CPK2)
AT3G22930	0.952447	AT3G22930.1	Encodes a calmodulin-like protein.	protein_coding	CALMODULIN-LIKE 11 (CML11)	(ATCML11);CALMODULIN-LIKE 11 (CML11)
AT1G76650	1.62128	AT1G76650.1	calmodulin-like 38 (CML38); FUNCTIONS IN: calcium ion binding; INVOLVED IN: response to wounding; LOCATED IN: plasma membrane; EXPRESSED IN: 19 plant structures; EXPRESSED DURING: 12 growth stages; CONTAINS InterPro DOMAIN/s: EF-Hand 1, calcium-binding site (InterPro:IPR018247), EF-HAND 2 (InterPro:IPR018249), Calcium-binding EF-hand (InterPro:IPR002048), EF-hand-like domain (InterPro:IPR011992);…	protein_coding	CALMODULIN-LIKE 38 (CML38)
AT3G50770	2.93348	AT3G50770.1	calmodulin-like 41 (CML41); FUNCTIONS IN: calcium ion binding; INVOLVED IN: biological_process unknown; LOCATED IN: chloroplast; EXPRESSED IN: 17 plant structures; EXPRESSED DURING: 11 growth stages; CONTAINS InterPro DOMAIN/s: EF-Hand 1, calcium-binding site (InterPro:IPR018247), EF-HAND 2 (InterPro:IPR018249), EF-hand-like domain (InterPro:IPR011992), Calcium-binding EF-hand (InterPro:IPR002048…	protein_coding	CALMODULIN-LIKE 41 (CML41)	CALMODULIN-LIKE 41 (CML41)
AT5G23580	0.610849	AT5G23580.1	unique family of enzymes containing a single polypeptide chain with a kinase domain at the amino terminus and a putative calcium-binding EF hands structure at the carboxyl terminus; recombinant protein is fully active and induced by Ca2+	protein_coding	CALMODULIN-LIKE DOMAIN PROTEIN KINASE 9 (CDPK9)	ARABIDOPSIS THALIANA CALMODULIN-LIKE DOMAIN PROTEIN KINASE 9 (ATCDPK9);CALMODULIN-LIKE DOMAIN PROTEIN KINASE 9 (CDPK9);CALCIUM-DEPENDENT PROTEIN KINASE 12 (CPK12); (ATCPK12)
AT5G61790	-0.831282	AT5G61790.1	calnexin 1 (CNX1); FUNCTIONS IN: unfolded protein binding, calcium ion binding; INVOLVED IN: protein folding; LOCATED IN: in 8 components; EXPRESSED IN: 26 plant structures; EXPRESSED DURING: 15 growth stages; CONTAINS InterPro DOMAIN/s: Calreticulin/calnexin, P (InterPro:IPR009033), Calreticulin/calnexin (InterPro:IPR001580), Calreticulin/calnexin, conserved site (InterPro:IPR018124), Concanaval…	protein_coding	CALNEXIN 1 (CNX1)	(ATCNX1);CALNEXIN 1 (CNX1)
AT1G56340	-0.381607	AT1G56340.1	Encodes one of three Arabidopsis calreticulins. In CRT-deficient mouse fibroblasts, this protein restores ER Ca2+ levels.	protein_coding	CALRETICULIN 1A (CRT1a)	(AtCRT1a);CALRETICULIN 1 (CRT1);CALRETICULIN 1A (CRT1a)
AT1G09210	-1.53509	AT1G09210.1	Encodes one of three Arabidopsis calreticulins.	protein_coding	CALRETICULIN 1B (CRT1b)	(AtCRT1b);CALRETICULIN 1B (CRT1b)
AT1G08450	0.432735	AT1G08450.1	Encodes one of three Arabidopsis calreticulins. In CRT-deficient mouse fibroblasts, this protein restores ER Ca2+ levels. Non-receptor component required for EFR-mediated immunity. Mutants show de-repressed anthocyanin accumulation in the presence of elf18, and EFR accumulation and signalling.	protein_coding	CALRETICULIN 3 (CRT3)	CALRETICULIN 3 (CRT3);EMS-MUTAGENIZED BRI1 SUPPRESSOR 2 (EBS2);PRIORITY IN SWEET LIFE 1 (PSL1)
AT5G26920	2.86735	AT5G26920.1	Encodes a calmodulin-binding protein CBP60g (calmodulin binding protein 60-like.g). The calmodulin-binding domain is located near the N-terminus; calmodulin binding is dependent on Ca(2+). Inducible by both bacterial pathogen and MAMP (microbe-associated molecular pattern) treatments. Bacterial growth is enhanced in cbp60g mutants. cbp60g mutants also show defects in salicylic acid (SA) accumulat…	protein_coding	CAM-BINDING PROTEIN 60-LIKE G (CBP60G)	CAM-BINDING PROTEIN 60-LIKE G (CBP60G)
AT1G78955	-1.05441	AT1G78955.1	Encodes a cyclase that generates predominantly a monocyclic triterpene alcohol. The product is 97% camelliol, 2% achilleol A and 0.2% beta-amyrin. Achilleol is an isomer of camelliol C with a 4-methylenecyclohexanol ring system.	protein_coding	CAMELLIOL C SYNTHASE 1 (CAMS1)	CAMELLIOL C SYNTHASE 1 (CAMS1)
AT1G57680	-0.586518	AT1G57680.1	FUNCTIONS IN: molecular_function unknown; INVOLVED IN: biological_process unknown; LOCATED IN: endomembrane system; EXPRESSED IN: 24 plant structures; EXPRESSED DURING: 15 growth stages; CONTAINS InterPro DOMAIN/s: Uncharacterised conserved protein UCP031277 (InterPro:IPR016971); Has 70 Blast hits to 70 proteins in 19 species: Archae - 0; Bacteria - 0; Metazoa - 1; Fungi - 0; Plants - 66; Viruses…	protein_coding	CANDIDATE G-PROTEIN COUPLED RECEPTOR 1 (CAND1)	CANDIDATE G-PROTEIN COUPLED RECEPTOR 1 (CAND1)
AT3G59090	-0.471852	AT3G59090.2	CONTAINS InterPro DOMAIN/s: Protein of unknown function DUF1084 (InterPro:IPR009457); BEST Arabidopsis thaliana protein match is: tobamovirus multiplication 1 (TAIR:AT4G21790.1); Has 198 Blast hits to 197 proteins in 29 species: Archae - 0; Bacteria - 0; Metazoa - 0; Fungi - 2; Plants - 190; Viruses - 0; Other Eukaryotes - 6 (source: NCBI BLink).	protein_coding	CANDIDATE G-PROTEIN COUPLED RECEPTOR 3 (CAND3)	CANDIDATE G-PROTEIN COUPLED RECEPTOR 3 (CAND3)
AT5G02630	0.491868	AT5G02630.1	Lung seven transmembrane receptor family protein; LOCATED IN: endomembrane system, integral to membrane; EXPRESSED IN: 21 plant structures; EXPRESSED DURING: 13 growth stages; CONTAINS InterPro DOMAIN/s: Transmembrane receptor, eukaryota (InterPro:IPR009637); BEST Arabidopsis thaliana protein match is: Lung seven transmembrane receptor family protein (TAIR:AT5G18520.1); Has 463 Blast hits to 460 …	protein_coding	CANDIDATE G-PROTEIN COUPLED RECEPTOR 6 (CAND6)	CANDIDATE G-PROTEIN COUPLED RECEPTOR 6 (CAND6)
AT5G18520	-1.14634	AT5G18520.1	Encodes a candidate G-protein Coupled Receptor that is involved in the regulation of root growth by bacterial N-acyl-homoserine lactones (AHLs) and plays a role in mediating interactions between plants and microbes.	protein_coding	CANDIDATE G-PROTEIN COUPLED RECEPTOR 7 (CAND7)	CANDIDATE G-PROTEIN COUPLED RECEPTOR 7 (CAND7)
AT2G46410	0.696465	AT2G46410.1	Nuclear-localized R3-type MYB transcription factor. Positive regulator of hair-cell differentiation. Preferentially transcribed in hairless cells. Moves from atrichoblasts into trichoblast via plasmodesmata in a tissue-specific mode. N-terminus and part of the Myb domain are required for this movement, with W76 playing a crucial role. Capability to increase the size-exclusion limit of plasmodesma…	protein_coding	CAPRICE (CPC)	CAPRICE (CPC)
AT3G27740	-0.816086	AT3G27740.1	Encodes carbamoyl phosphate synthetase (CPS) small subunit (carA), also named as VEN6. Heterologous expression of the Arabidopsis VEN3 and VEN6 genes in a CPS-deficient Escherichia coli strain fully restored bacterial growth in minimal medium, demonstrating the enzymatic activity of the VEN3 and VEN6 proteins.	protein_coding	CARBAMOYL PHOSPHATE SYNTHETASE A (CARA)	VENOSA 6 (VEN6);CARBAMOYL PHOSPHATE SYNTHETASE A (CARA)
AT1G29900	-1.25275	AT1G29900.1	Encodes carbamoyl phosphate synthetase (CPS) large subunit (CARB), also named as VEN3. Heterologous expression of the Arabidopsis VEN3 and VEN6 genes in a CPS-deficient Escherichia coli strain fully restored bacterial growth in minimal medium, demonstrating the enzymatic activity of the VEN3 and VEN6 proteins.	protein_coding	CARBAMOYL PHOSPHATE SYNTHETASE B (CARB)	CARBAMOYL PHOSPHATE SYNTHETASE B (CARB);VENOSA 3 (VEN3);CELLULOSE SYNTHASE LIKE B6 (CLSB6)
AT3G48700	-1.38856	AT3G48700.1	carboxyesterase 13 (CXE13); FUNCTIONS IN: hydrolase activity; INVOLVED IN: metabolic process; LOCATED IN: cellular_component unknown; EXPRESSED IN: 6 plant structures; EXPRESSED DURING: F mature embryo stage, petal differentiation and expansion stage, E expanded cotyledon stage, D bilateral stage; CONTAINS InterPro DOMAIN/s: Lipase, GDXG, active site (InterPro:IPR002168), Alpha/beta hydrolase fol…	protein_coding	CARBOXYESTERASE 13 (CXE13)	CARBOXYESTERASE 13 (ATCXE13);CARBOXYESTERASE 13 (CXE13)
AT5G14310	-0.891729	AT5G14310.1	carboxyesterase 16 (CXE16); FUNCTIONS IN: hydrolase activity; INVOLVED IN: metabolic process; LOCATED IN: endomembrane system; EXPRESSED IN: 23 plant structures; EXPRESSED DURING: 14 growth stages; CONTAINS InterPro DOMAIN/s: Lipase, GDXG, active site (InterPro:IPR002168), Alpha/beta hydrolase fold-3 (InterPro:IPR013094); BEST Arabidopsis thaliana protein match is: alpha/beta-Hydrolases superfami…	protein_coding	CARBOXYESTERASE 16 (CXE16)	CARBOXYESTERASE 16 (AtCXE16);CARBOXYESTERASE 16 (CXE16)
AT5G23530	0.784632	AT5G23530.1	carboxyesterase 18 (CXE18); CONTAINS InterPro DOMAIN/s: Alpha/beta hydrolase fold-3 (InterPro:IPR013094); BEST Arabidopsis thaliana protein match is: alpha/beta-Hydrolases superfamily protein (TAIR:AT5G27320.1); Has 1807 Blast hits to 1807 proteins in 277 species: Archae - 0; Bacteria - 0; Metazoa - 736; Fungi - 347; Plants - 385; Viruses - 0; Other Eukaryotes - 339 (source: NCBI BLink).	protein_coding	CARBOXYESTERASE 18 (CXE18)	CARBOXYESTERASE 18 (AtCXE18);CARBOXYESTERASE 18 (CXE18)
AT3G07370	0.562746	AT3G07370.1	Encodes AtCHIP, a new class of E3 ubiquitin ligases with three tetratricopeptide repeats and a U-box domain, structurally similar to the animal CHIP proteins. Plays an important role in plant cellular metabolism under temperature stress conditions. Functions as an E3 ubiquitin ligase of protein phosphatase 2A subunits and alters plant response to abscisic acid treatment. Belongs to one of the 36 …	protein_coding	CARBOXYL TERMINUS OF HSC70-INTERACTING PROTEIN (CHIP)	CARBOXYL TERMINUS OF HSC70-INTERACTING PROTEIN (CHIP);CARBOXYL TERMINUS OF HSC70-INTERACTING PROTEIN (ATCHIP)
AT4G32810	0.773043	AT4G32810.1	Encodes a protein with similarity to carotenoid cleaving deoxygenases, the enzymes that cleave beta-carotene. Involved in the production of a graft transmissable signal to suppress axillary branching. Protein is localized to chloroplast stroma and expressed primarily in root tip. Mutants in the gene exhibit increased shoot branching, and light-dependent defects in hook opening and hypocotyl/root …	protein_coding	CAROTENOID CLEAVAGE DIOXYGENASE 8 (CCD8)	CAROTENOID CLEAVAGE DIOXYGENASE 8 (CCD8); (ATCCD8);MORE AXILLARY BRANCHING 4 (MAX4)
AT1G06820	-0.468134	AT1G06820.1	Encodes carotenoid isomerase. Catalyzes the isomerization of poly-cis-carotenoids to all-trans-carotenoids. Together with PDS and ZDS, CRTiso is required to complete the synthesis of lycopene from phytoene.	protein_coding	CAROTENOID ISOMERASE (CRTISO)	CAROTENOID AND CHLOROPLAST REGULATION 2 (CCR2);CAROTENOID ISOMERASE (CRTISO)
AT4G26100	-0.640117	AT4G26100.1	Encodes a member of the casein kinase 1 protein family that is expressed in punctate particles at the cell periphery suggesting possible plasmodesmatal localization.	protein_coding	CASEIN KINASE 1 (CK1)	(CKL1);CASEIN KINASE 1 (CK1)
AT5G67380	0.564984	AT5G67380.1	Casein kinase II (CK2) catalytic subunit (alpha 1). One known substrate of CK2 is Phytochrome Interacting Factor 1 (PIF1). CK2-mediated phosphorylation enhances the light-induced degradation of PIF1 to promote photomorphogenesis.	protein_coding	CASEIN KINASE ALPHA 1 (CKA1)	(ATCKA1);CASEIN KINASE ALPHA 1 (CKA1)
AT5G47080	1.14143	AT5G47080.1	Regulatory subunit beta of casein kinase II (CK2). purified CKB1 resulted in up 100-fold stimulation of casein kinase activity compared with the CKA1 activity alone. Forms a tetrameric complex with CKA1 (CKA1(2)CKB1(2)). One known substrate of CK2 is Phytochrome Interacting Factor 1 (PIF1). CK2-mediated phosphorylation enhances the light-induced degradation of PIF1 to promote photomorphogenesis.	protein_coding	CASEIN KINASE II BETA CHAIN 1 (CKB1)	CASEIN KINASE II BETA CHAIN 1 (CKB1)
AT3G60250	0.38214	AT3G60250.1	Regulatory (beta) subunit of the protein kinase CK2. Involved in regulation of the circadian clock in Arabidopsis	protein_coding	CASEIN KINASE II BETA CHAIN 3 (CKB3)	CASEIN KINASE II BETA CHAIN 3 (CKB3)
AT2G23080	1.46969	AT2G23080.1	Protein kinase superfamily protein; FUNCTIONS IN: protein serine/threonine kinase activity, protein kinase activity, kinase activity, ATP binding; INVOLVED IN: protein amino acid phosphorylation; LOCATED IN: cellular_component unknown; EXPRESSED IN: 24 plant structures; EXPRESSED DURING: 15 growth stages; CONTAINS InterPro DOMAIN/s: Protein kinase, ATP binding site (InterPro:IPR017441), Serine/th…	protein_coding	CASEIN KINASE II, ALPHA CHAIN 3 (CKA3)	CASEIN KINASE II, ALPHA CHAIN 3 (CKA3)
AT3G23340	1.31128	AT3G23340.1	casein kinase I-like 10 (ckl10); FUNCTIONS IN: protein serine/threonine kinase activity, protein kinase activity, kinase activity, ATP binding; INVOLVED IN: protein amino acid phosphorylation; LOCATED IN: cellular_component unknown; EXPRESSED IN: 18 plant structures; EXPRESSED DURING: 12 growth stages; CONTAINS InterPro DOMAIN/s: Protein kinase, ATP binding site (InterPro:IPR017441), Protein kina…	protein_coding	CASEIN KINASE I-LIKE 10 (ckl10)	CASEIN KINASE I-LIKE 10 (ckl10)
AT5G57015	-0.496921	AT5G57015.1	casein kinase I-like 12 (ckl12); FUNCTIONS IN: protein serine/threonine kinase activity, protein kinase activity, kinase activity, ATP binding; INVOLVED IN: protein amino acid phosphorylation; LOCATED IN: cytoplasm; CONTAINS InterPro DOMAIN/s: Protein kinase, ATP binding site (InterPro:IPR017441), Protein kinase, catalytic domain (InterPro:IPR000719), Serine/threonine-protein kinase-like domain (…	protein_coding	CASEIN KINASE I-LIKE 12 (ckl12)	CASEIN KINASE I-LIKE 12 (ckl12)
AT2G19470	0.455066	AT2G19470.1	casein kinase I-like 5 (ckl5); FUNCTIONS IN: protein serine/threonine kinase activity, protein kinase activity, kinase activity, ATP binding; INVOLVED IN: protein amino acid phosphorylation; LOCATED IN: cytoplasm; EXPRESSED IN: 24 plant structures; EXPRESSED DURING: 13 growth stages; CONTAINS InterPro DOMAIN/s: Protein kinase, ATP binding site (InterPro:IPR017441), Protein kinase, catalytic domai…	protein_coding	CASEIN KINASE I-LIKE 5 (ckl5)	CASEIN KINASE I-LIKE 5 (ckl5)
AT4G28540	-0.495696	AT4G28540.1	casein kinase I-like 6 (CKL6); FUNCTIONS IN: protein serine/threonine kinase activity, kinase activity; INVOLVED IN: protein amino acid phosphorylation; LOCATED IN: plasmodesma; EXPRESSED IN: 24 plant structures; EXPRESSED DURING: 15 growth stages; CONTAINS InterPro DOMAIN/s: Protein kinase, ATP binding site (InterPro:IPR017441), Protein kinase, catalytic domain (InterPro:IPR000719), Serine/threo…	protein_coding	CASEIN KINASE I-LIKE 6 (CKL6)	CASEIN KINASE I-LIKE 6 (CKL6); (PAPK1)
AT5G44100	0.460275	AT5G44100.1	casein kinase I-like 7 (ckl7); FUNCTIONS IN: protein serine/threonine kinase activity, protein kinase activity, kinase activity, ATP binding; INVOLVED IN: protein amino acid phosphorylation; LOCATED IN: cellular_component unknown; EXPRESSED IN: guard cell; CONTAINS InterPro DOMAIN/s: Protein kinase, ATP binding site (InterPro:IPR017441), Protein kinase, catalytic domain (InterPro:IPR000719), Seri…	protein_coding	CASEIN KINASE I-LIKE 7 (ckl7)	CASEIN KINASE I-LIKE 7 (ckl7)
AT2G25140	0.452253	AT2G25140.1	Encodes ClpB4, which belongs to the Casein lytic proteinase/heat shock protein 100 (Clp/Hsp100) family. Targeted to the mitochondrion, also referred to as ClpB-m. Transcripts of ClpB4 accumulate dramatically at high temperatures, suggesting that it may be involved in response to heat stress.	protein_coding	CASEIN LYTIC PROTEINASE B4 (CLPB4)	HEAT SHOCK PROTEIN 98.7 (HSP98.7);CASEIN LYTIC PROTEINASE B4 (CLPB4);CASEIN LYTIC PROTEINASE B-M (CLPB-M)
AT2G36100	-0.575315	AT2G36100.1	Uncharacterised protein family (UPF0497); CONTAINS InterPro DOMAIN/s: Uncharacterised protein family UPF0497, trans-membrane plant (InterPro:IPR006702), Uncharacterised protein family UPF0497, trans-membrane plant subgroup (InterPro:IPR006459); BEST Arabidopsis thaliana protein match is: Uncharacterised protein family (UPF0497) (TAIR:AT3G11550.1); Has 599 Blast hits to 599 proteins in 21 species:…	protein_coding	CASPARIAN STRIP MEMBRANE DOMAIN PROTEIN 1 (CASP1)	CASPARIAN STRIP MEMBRANE DOMAIN PROTEIN 1 (CASP1)
AT5G06200	-0.759729	AT5G06200.1	Uncharacterised protein family (UPF0497); CONTAINS InterPro DOMAIN/s: Uncharacterised protein family UPF0497, trans-membrane plant (InterPro:IPR006702), Uncharacterised protein family UPF0497, trans-membrane plant subgroup (InterPro:IPR006459); BEST Arabidopsis thaliana protein match is: Uncharacterised protein family (UPF0497) (TAIR:AT3G11550.1); Has 1807 Blast hits to 1807 proteins in 277 speci…	protein_coding	CASPARIAN STRIP MEMBRANE DOMAIN PROTEIN 4 (CASP4)	CASPARIAN STRIP MEMBRANE DOMAIN PROTEIN 4 (CASP4)
AT5G15290	-0.662911	AT5G15290.1	Uncharacterised protein family (UPF0497); CONTAINS InterPro DOMAIN/s: Uncharacterised protein family UPF0497, trans-membrane plant (InterPro:IPR006702), Uncharacterised protein family UPF0497, trans-membrane plant subgroup (InterPro:IPR006459); BEST Arabidopsis thaliana protein match is: Uncharacterised protein family (UPF0497) (TAIR:AT1G14160.1); Has 635 Blast hits to 635 proteins in 21 species:…	protein_coding	CASPARIAN STRIP MEMBRANE DOMAIN PROTEIN 5 (CASP5)	CASPARIAN STRIP MEMBRANE DOMAIN PROTEIN 5 (CASP5)
AT4G35600	0.466575	AT4G35600.2	Encodes a receptor-like cytoplasmic kinase that acts as a spatial inhibitor of cell separation. Analysis of the cDNA previously described in Meiners et al., 1991 revealed mistakes in the predicted open reading frame.	protein_coding	CAST AWAY (CST)	KINASE 4 (KIN4);CONNEXIN 32 (CX32);CAST AWAY (CST)
AT1G20630	-0.610645	AT1G20630.1	Catalyzes the reduction of hydrogen peroxide using heme group as cofactor. Protects cells from toxicity by H2O2.	protein_coding	CATALASE 1 (CAT1)	CATALASE 1 (CAT1)
AT4G35090	-0.473192	AT4G35090.1	Encodes a peroxisomal catalase, highly expressed in bolts and leaves. mRNA expression patterns show circadian regulation with mRNA levels being high in the subjective early morning. Loss of function mutations have increased H2O2 levels and increased H2O2 sensitivity. Mutants accumulate more toxic ions yet show decreased sensitivity to Li+. This decreased sensitivity is most likely due to an insen…	protein_coding	CATALASE 2 (CAT2)	CATALASE 2 (CAT2)
AT1G20620	0.422638	AT1G20620.1	Catalase, catalyzes the breakdown of hydrogen peroxide (H2O2) into water and oxygen.	protein_coding	CATALASE 3 (CAT3)	(ATCAT3);CATALASE 3 (CAT3);SENESCENCE 2 (SEN2)
AT1G54115	-0.917997	AT1G54115.1	Involved in cation (Na and K) homeostasis.	protein_coding	CATION CALCIUM EXCHANGER 4 (CCX4)	CATION CALCIUM EXCHANGER 4 (CCX4);CATION CALCIUM EXCHANGER 4 (ATCCX4)
AT2G38170	0.631082	AT2G38170.3	Encodes a high affinity vacuolar calcium antiporter. The residue His 338 is critical to Ca2+ transport activity. Disruption of CAX1 reduces manganese and zinc of shoot tissue and results in a decrease in the activity of vacuolar V-type proton ATPase.	protein_coding	CATION EXCHANGER 1 (CAX1)	CATION EXCHANGER 1 (CAX1); (ATCAX1);RARE COLD INDUCIBLE 4 (RCI4)
AT1G08960	-1.124	AT1G08960.1	Encodes a member of the Potassium-dependent sodium-calcium exchanger like-family that localizes to the plasma membrane and nuclear periphery, and has a role in mediating high-af&#64257;nity K+ uptake and Na+ transport in yeast.	protein_coding	CATION EXCHANGER 11 (CAX11)	CATION EXCHANGER 11 (CAX11);ARABIDOPSIS THALIANA CATION CALCIUM EXCHANGER 5 (AtCXX5);CATION CALCIUM EXCHANGER 5 (CCX5);CATION EXCHANGER 11 (ATCAX11)
AT3G51860	1.10371	AT3G51860.1	cation exchanger 3 (CAX3); CONTAINS InterPro DOMAIN/s: Sodium/calcium exchanger membrane region (InterPro:IPR004837), Calcium/proton exchanger superfamily (InterPro:IPR004798), Calcium/proton exchanger (InterPro:IPR004713); BEST Arabidopsis thaliana protein match is: cation exchanger 1 (TAIR:AT2G38170.1); Has 3567 Blast hits to 3405 proteins in 1022 species: Archae - 24; Bacteria - 2167; Metazoa …	protein_coding	CATION EXCHANGER 3 (CAX3)	(ATCAX3); (CAX1-LIKE); (ATHCX1);CATION EXCHANGER 3 (CAX3)
AT3G14070	-0.445601	AT3G14070.1	Involved in cation (K, Na and Mn) homeostasis and transport	protein_coding	CATION EXCHANGER 9 (CAX9)	CATION EXCHANGER 9 (CAX9);CATION CALCIUM EXCHANGER 3 (CCX3);CATION CALCIUM EXCHANGER 3 (ATCCX3)
AT4G23700	0.544611	AT4G23700.1	member of Putative Na+/H+ antiporter family	protein_coding	CATION/H+ EXCHANGER 17 (CHX17)	CATION/H+ EXCHANGER 17 (ATCHX17);CATION/H+ EXCHANGER 17 (CHX17)
AT5G41610	-0.535891	AT5G41610.1	member of Putative Na+/H+ antiporter family	protein_coding	CATION/H+ EXCHANGER 18 (CHX18)	ARABIDOPSIS THALIANA CATION/H+ EXCHANGER 18 (ATCHX18);CATION/H+ EXCHANGER 18 (CHX18)
AT1G79400	5.78827	AT1G79400.1	member of Putative Na+/H+ antiporter family	protein_coding	CATION/H+ EXCHANGER 2 (CHX2)	CATION/H+ EXCHANGER 2 (ATCHX2);CATION/H+ EXCHANGER 2 (CHX2)
AT1G30450	-0.858804	AT1G30450.1	member of Cation-chloride co-transporter family	protein_coding	CATION-CHLORIDE CO-TRANSPORTER 1 (CCC1)	CATION-CHLORIDE CO-TRANSPORTER 1 (CCC1);HAPLESS 5 (HAP5); (ATCCC1)
AT5G04770	-0.56439	AT5G04770.1	Encodes a member of the cationic amino acid transporter (CAT) subfamily of amino acid polyamine choline transporters. Does not mediate efficient uptake of basic amino acids in yeast or Xenopus systems but can transport neutral and acidic amino acid analogs. Expressed in sink tissues. Induced during infestation of roots by the plant parasitic root-knot nematode, Meloidogyne incognita. Localized in…	protein_coding	CATIONIC AMINO ACID TRANSPORTER 6 (CAT6)	ARABIDOPSIS THALIANA CATIONIC AMINO ACID TRANSPORTER 6 (ATCAT6);CATIONIC AMINO ACID TRANSPORTER 6 (CAT6)
AT1G17120	-0.939501	AT1G17120.1	Encodes a member of the cationic amino acid transporter (CAT) subfamily of amino acid polyamine choline transporters. Does not mediate efficient uptake of basic amino acids in yeast or Xenopus systems but can transport neutral and acidic amino acid analogs.	protein_coding	CATIONIC AMINO ACID TRANSPORTER 8 (CAT8)	CATIONIC AMINO ACID TRANSPORTER 8 (CAT8)
AT2G28910	-0.513178	AT2G28910.1	Encodes a CAX-interacting protein (CXIP4). The gene product is located in the nucleus of GFP-CXIP4-expressing yeast cells. When transiently expressed in the tobacco leaves, GFP-CXIP4 locates to the nucleus as well as in discrete areas of the cytoplasm (which do not overlap with mitochondria).	protein_coding	CAX INTERACTING PROTEIN 4 (CXIP4)	CAX INTERACTING PROTEIN 4 (CXIP4)
AT3G17510	0.955991	AT3G17510.1	Encodes a CBL-interacting protein kinase. Specifically interacts with ECT1 and ECT2.	protein_coding	CBL-INTERACTING PROTEIN KINASE 1 (CIPK1)	SNF1-RELATED PROTEIN KINASE 3.16 (SnRK3.16);CBL-INTERACTING PROTEIN KINASE 1 (CIPK1)
AT2G34180	-1.86447	AT2G34180.1	Encodes CBL-interacting protein kinase 13 (CIPK13).	protein_coding	CBL-INTERACTING PROTEIN KINASE 13 (CIPK13)	CBL-INTERACTING PROTEIN KINASE 13 (CIPK13);WPL4-LIKE 2 (ATWL2);WPL4-LIKE 2 (WL2);SNF1-RELATED PROTEIN KINASE 3.7 (SnRK3.7)
AT5G01810	-0.563733	AT5G01810.1	Encodes a CBL-interacting serine/threonine protein kinase, also has similarities to SOS2 kinase.	protein_coding	CBL-INTERACTING PROTEIN KINASE 15 (CIPK15)	PROTEIN KINASE 10 (ATPK10); (PKS3);SMALL AND BASIC INTRINSIC PROTEIN 2 (SIP2);SNF1-RELATED PROTEIN KINASE 3.1 (SNRK3.1);SOS3-INTERACTING PROTEIN 2 (SIP2);CBL-INTERACTING PROTEIN KINASE 15 (CIPK15)
AT2G25090	-0.660593	AT2G25090.1	Encodes a member of the SNF1-related kinase (SnRK) gene family (SnRK3.18), which has also been reported as a member of the CBL-interacting protein kinases (CIPK16).	protein_coding	CBL-INTERACTING PROTEIN KINASE 16 (CIPK16)	SNF1-RELATED PROTEIN KINASE 3.18 (SnRK3.18);CBL-INTERACTING PROTEIN KINASE 16 (CIPK16)
AT1G29230	-1.41852	AT1G29230.1	Encodes a member of the SNF1-related kinase (SnRK) gene family (SnRK3.20), which has also been reported as a member of the CBL-interacting protein kinases (CIPK18).	protein_coding	CBL-INTERACTING PROTEIN KINASE 18 (CIPK18)	CBL-INTERACTING PROTEIN KINASE 18 (CIPK18);SNF1-RELATED PROTEIN KINASE 3.20 (SnRK3.20); (ATCIPK18);WPL4-LIKE 1 (WL1);WPL4-LIKE 1 (ATWL1)
AT5G45810	1.29026	AT5G45810.1	Encodes a member of the SNF1-related kinase (SnRK) gene family (SnRK3.5), which has also been reported as a member of the CBL-interacting protein kinases (CIPK19).	protein_coding	CBL-INTERACTING PROTEIN KINASE 19 (CIPK19)	CBL-INTERACTING PROTEIN KINASE 19 (CIPK19);SNF1-RELATED PROTEIN KINASE 3.5 (SnRK3.5)
AT5G07070	1.02743	AT5G07070.1	Encodes CBL-interacting protein kinase 2 (CIPK2).	protein_coding	CBL-INTERACTING PROTEIN KINASE 2 (CIPK2)	SNF1-RELATED PROTEIN KINASE 3.2 (SnRK3.2);CBL-INTERACTING PROTEIN KINASE 2 (CIPK2)
AT5G45820	-1.62553	AT5G45820.1	Encodes a CBL-interacting serine/threonine protein kinase comprised of an N-terminal kinase catalytic domain similar to SNF1/AMPK and a unique C-terminal regulatory domain.	protein_coding	CBL-INTERACTING PROTEIN KINASE 20 (CIPK20)	PROTEIN KINASE 18 (PKS18);CBL-INTERACTING PROTEIN KINASE 20 (CIPK20);SNF1-RELATED PROTEIN KINASE 3.6 (SnRK3.6)
AT5G57630	1.44852	AT5G57630.1	CBL-interacting protein kinase	protein_coding	CBL-INTERACTING PROTEIN KINASE 21 (CIPK21)	CBL-INTERACTING PROTEIN KINASE 21 (CIPK21);SNF1-RELATED PROTEIN KINASE 3.4 (SnRK3.4)
AT2G38490	-1.1689	AT2G38490.1	member of AtCIPKs	protein_coding	CBL-INTERACTING PROTEIN KINASE 22 (CIPK22)	SNF1-RELATED PROTEIN KINASE 3.19 (SnRK3.19);CBL-INTERACTING PROTEIN KINASE 22 (CIPK22)
AT5G25110	1.34236	AT5G25110.1	member of AtCIPKs	protein_coding	CBL-INTERACTING PROTEIN KINASE 25 (CIPK25)	SNF1-RELATED PROTEIN KINASE 3.25 (SnRK3.25);CBL-INTERACTING PROTEIN KINASE 25 (CIPK25)
AT2G26980	0.563228	AT2G26980.4	encodes a serine-threonine protein kinase whose expression increases in response to abscisic acid, cold, drought, high salt, and wounding conditions. The gene is expressed in developing seeds and seedlings. Lines carrying a T-DNA insertions have reduced germination efficiency and expression of cold, high-salt, and abscisic acid marker genes are altered, but not drought-response markers.	protein_coding	CBL-INTERACTING PROTEIN KINASE 3 (CIPK3)	CBL-INTERACTING PROTEIN KINASE 3 (CIPK3)
AT4G14580	0.934607	AT4G14580.1	CBL-interacting protein kinase	protein_coding	CBL-INTERACTING PROTEIN KINASE 4 (CIPK4)	SNF1-RELATED PROTEIN KINASE 3.3 (SnRK3.3);CBL-INTERACTING PROTEIN KINASE 4 (CIPK4)
AT3G23000	-0.387532	AT3G23000.1	Encodes a serine/threonine protein kinase with similarities to CBL-interacting protein kinases, SNF1 and SOS2.	protein_coding	CBL-INTERACTING PROTEIN KINASE 7 (CIPK7)	CBL-INTERACTING PROTEIN KINASE 7 (CIPK7);SNF1-RELATED PROTEIN KINASE 3.10 (SnRK3.10); (ATSR2); (ATSRPK1); (PKS7)
AT4G24400	1.36315	AT4G24400.1	Encodes a CBL (calcineurin B-like calcium sensor proteins) -interacting serine/threonine protein kinase. Regulates the low-affinity phase of the primary nitrate response.	protein_coding	CBL-INTERACTING PROTEIN KINASE 8 (CIPK8)	CBL-INTERACTING PROTEIN KINASE 8 (CIPK8); (ATCIPK8);PROTEIN KINASE 11 (PKS11);SNF1-RELATED PROTEIN KINASE 3.13 (SnRK3.13)
AT3G18480	1.05637	AT3G18480.1	This gene is predicted to encode a protein that functions as a Golgi apparatus structural component, known as a golgin in mammals and yeast. A fluorescently-tagged version of CASP co-localizes with Golgi markers, and this localization appears to require the C-terminal (565?689aa) portion of the protein. The protein is inserted into a membrane in a type II orientation.	protein_coding	CCAAT-DISPLACEMENT PROTEIN ALTERNATIVELY SPLICED PRODUCT (CASP)	CCAAT-DISPLACEMENT PROTEIN ALTERNATIVELY SPLICED PRODUCT (AtCASP);CCAAT-DISPLACEMENT PROTEIN ALTERNATIVELY SPLICED PRODUCT (CASP)
AT3G44260	2.31909	AT3G44260.1	Encodes one of the homologs of the yeast CCR4-associated factor 1: AT3G44260 (CAF1a), AT5G22250 (CAF1b). Has mRNA deadenylation activity. Also plays a role in plant defense responses.	protein_coding	CCR4- ASSOCIATED FACTOR 1A (CAF1a)	CCR4- ASSOCIATED FACTOR 1A (CAF1a);CCR4- ASSOCIATED FACTOR 1A (AtCAF1a)
AT5G22250	1.43143	AT5G22250.1	Encodes one of the homologs of the yeast CCR4-associated factor 1: AT3G44260 (CAF1a), AT5G22250 (CAF1b). Has mRNA deadenylation activity. Also plays a role in plant defense responses.	protein_coding	CCR4- ASSOCIATED FACTOR 1B (CAF1b)	CCR4- ASSOCIATED FACTOR 1B (AtCAF1b);CCR4- ASSOCIATED FACTOR 1B (CAF1b)
AT3G26740	1.13312	AT3G26740.1	transcripts are differentially regulated at the level of mRNA stability at different times of day controlled by the circadian clock. mRNAs are targets of the mRNA degradation pathway mediated by the downstream (DST) instability determinant.	protein_coding	CCR-LIKE (CCL)	CCR-LIKE (CCL)
AT4G28980	-0.703813	AT4G28980.2	Encodes a CDK-activating kinase that regulates root initial cell differentiation. Phosphorylates CDKD2 and CDKD3, but not CDKD1. Controls CDK activities and basal transcription.	protein_coding	CDK-ACTIVATING KINASE 1AT (CAK1AT)	CYCLIN-DEPENDENT KINASE F;1 (CDKF;1);CDK-ACTIVATING KINASE 1AT (CAK1AT)
AT2G27970	0.384935	AT2G27970.1	CDK-subunit 2 (CKS2); FUNCTIONS IN: cyclin-dependent protein kinase regulator activity, cyclin-dependent protein kinase activity; INVOLVED IN: cell cycle; LOCATED IN: nucleus, cytoplasm; EXPRESSED IN: 24 plant structures; EXPRESSED DURING: 15 growth stages; CONTAINS InterPro DOMAIN/s: Cyclin-dependent kinase, regulatory subunit (InterPro:IPR000789); BEST Arabidopsis thaliana protein match is: cyc…	protein_coding	CDK-SUBUNIT 2 (CKS2)	CDK-SUBUNIT 2 (CKS2)
AT3G50530	0.567379	AT3G50530.2	CDPK-related kinase	protein_coding	CDPK-RELATED KINASE (CRK)	CDPK-RELATED KINASE (CRK)
AT4G11920	0.556461	AT4G11920.1	Encodes a putative activator of the anaphase-promoting complex/cyclosome. Promotes exit from the cell cycle and entry into the endocycle leading to endoreduplication.	protein_coding	CELL CYCLE SWITCH PROTEIN 52 A2 (CCS52A2)	FIZZY-RELATED 1 (FZR1);CELL CYCLE SWITCH PROTEIN 52 A2 (CCS52A2)
AT3G48750	-0.638427	AT3G48750.1	A-type cyclin-dependent kinase. Together with its specific inhibitor, the Kip-related protein, KRP2 they regulate the mitosis-to-endocycle transition during leaf development. Dominant negative mutations abolish cell division. Loss of function phenotype has reduced fertility with failure to transmit via pollen. Pollen development is arrested at the second mitotic division. Expression is regulated …	protein_coding	CELL DIVISION CONTROL 2 (CDC2)	(CDK2);CELL DIVISION CONTROL 2 (CDC2); (CDC2A); (CDKA1); (CDKA;1); (CDC2AAT)
AT4G33270	-0.74352	AT4G33270.1	Encodes a CDC20 protein that interacts with APC subunits, components of the mitochondrial checkpoint complex and mitotic cyclin substrates and is indispensable for normal plant development and fertility.	protein_coding	CELL DIVISION CYCLE 20.1 (CDC20.1)	(AtCDC20.1);CELL DIVISION CYCLE 20.1 (CDC20.1)
AT4G33260	-1.066	AT4G33260.1	Encodes a CDC20 protein that interacts with APC subunits, components of the mitochondrial checkpoint complex and mitotic cyclin substrates and is indispensable for normal plant development and fertility.	protein_coding	CELL DIVISION CYCLE 20.2 (CDC20.2)	(AtCDC20.2);CELL DIVISION CYCLE 20.2 (CDC20.2)
AT3G25100	-0.603694	AT3G25100.1	Required for normal meiosis, may act in the last round of DNA replication prior to meiosis, sequence similar to yeast CDC45	protein_coding	CELL DIVISION CYCLE 45 (CDC45)	CELL DIVISION CYCLE 45 (CDC45)
AT3G09840	-1.05513	AT3G09840.1	Encodes a cell division cycle protein, a member of AAA-type ATPases gene family. Expressed throughout the plant in regions of cell division. Within the cell, sub-cellular localization varies depending on the stage of the cell cycle.Mutants in which the expression of CDC48A is altered show defects in cytokinesis, cell expansion and cell differentiation.	protein_coding	CELL DIVISION CYCLE 48 (CDC48)	CELL DIVISION CYCLE 48 (CDC48); (ATCDC48); (CDC48A)
AT2G03670	-0.641623	AT2G03670.1	CDC48 - like protein AAA-type ATPaseCell. division control protein 48 homolog B	protein_coding	CELL DIVISION CYCLE 48B (CDC48B)	CELL DIVISION CYCLE 48B (CDC48B)
AT3G01610	-0.434133	AT3G01610.1	AAA-type ATPase - Over 90% homologous to CDC48a	protein_coding	CELL DIVISION CYCLE 48C (CDC48C)	EMBRYO DEFECTIVE 1354 (emb1354);CELL DIVISION CYCLE 48C (CDC48C)
AT1G47960	0.595089	AT1G47960.1	Plant cell wall (CWI) and vacuolar invertases (VI) play important roles in carbohydrate metabolism, stress responses and sugar signaling. This protein may inhibit their activity.	protein_coding	CELL WALL / VACUOLAR INHIBITOR OF FRUCTOSIDASE 1 (C/VIF1)	CELL WALL / VACUOLAR INHIBITOR OF FRUCTOSIDASE 1 (ATC/VIF1);CELL WALL / VACUOLAR INHIBITOR OF FRUCTOSIDASE 1 (C/VIF1)
AT3G22120	-0.405683	AT3G22120.1	cell wall-plasma membrane linker protein homolog (CWLP)	protein_coding	CELL WALL-PLASMA MEMBRANE LINKER PROTEIN (CWLP)	CELL WALL-PLASMA MEMBRANE LINKER PROTEIN (CWLP)
AT1G71380	1.64626	AT1G71380.1	cellulase 3 (CEL3); FUNCTIONS IN: hydrolase activity, hydrolyzing O-glycosyl compounds, catalytic activity; INVOLVED IN: carbohydrate metabolic process; LOCATED IN: cell wall, plasma membrane, plant-type cell wall; EXPRESSED IN: 7 plant structures; EXPRESSED DURING: L mature pollen stage, M germinated pollen stage, 4 anthesis, petal differentiation and expansion stage; CONTAINS InterPro DOMAIN/s:…	protein_coding	CELLULASE 3 (CEL3)	ARABIDOPSIS THALIANA GLYCOSYL HYDROLASE 9B3 (ATGH9B3);CELLULASE 3 (CEL3);CELLULASE 3 (ATCEL3)
AT1G22880	-0.92638	AT1G22880.1	cellulase 5 (CEL5); FUNCTIONS IN: hydrolase activity, hydrolyzing O-glycosyl compounds, catalytic activity; INVOLVED IN: carbohydrate metabolic process; LOCATED IN: cell wall, plasma membrane, plant-type cell wall; EXPRESSED IN: root; CONTAINS InterPro DOMAIN/s: Six-hairpin glycosidase (InterPro:IPR012341), Six-hairpin glycosidase-like (InterPro:IPR008928), Glycoside hydrolase, family 9, active s…	protein_coding	CELLULASE 5 (CEL5)	ARABIDOPSIS THALIANA CELLULASE 5 (ATCEL5);CELLULASE 5 (CEL5);ARABIDOPSIS THALIANA GLYCOSYL HYDROLASE 9B4 (ATGH9B4)
AT4G32410	-1.26102	AT4G32410.1	Encodes a cellulose synthase isomer. CESA1 mutants have cellulose defect in the primary cell wall. Multiple lines of evidence suggest that CESA1, along with CESA3 and CESA6 are present in the same plasma membrane complex for cellulose biosynthesis. lasma membrane complex for cellulose biosynthesis. As inferred from the null role of secondary wall-type CesAs, included in a set of five primary wall…	protein_coding	CELLULOSE SYNTHASE 1 (CESA1)	CELLULOSE SYNTHASE 1 (CESA1);CELLULOSE SYNTHASE 1 (AtCESA1);RADIALLY SWOLLEN 1 (RSW1)
AT5G64740	-0.883696	AT5G64740.1	Encodes a cellulose synthase isomer. CESA6 mutants have cellulose defect in the primary cell wall. Multiple lines of evidence suggest that CESA6, along with CESA1 and CESA3 are present in the same plasma membrane complex for cellulose biosynthesis. CESA2 and CESA5 are related to CESA6, having partially redundant roles. As inferred from the null role of secondary wall-type CesAs, included in a set…	protein_coding	CELLULOSE SYNTHASE 6 (CESA6)	CELLULOSE SYNTHASE 6 (CESA6);PROCUSTE 1 (PRC1); (E112);ISOXABEN RESISTANT 2 (IXR2)
AT2G21770	-1.00326	AT2G21770.1	cellulose synthase, related to CESA6.	protein_coding	CELLULOSE SYNTHASE A9 (CESA9)	CELLULOSE SYNTHASE A9 (CESA9); (CESA09)
AT5G16190	-0.731131	AT5G16190.1	encodes a gene similar to cellulose synthase	protein_coding	CELLULOSE SYNTHASE LIKE A11 (CSLA11)	ARABIDOPSIS THALIANA CELLULOSE SYNTHASE LIKE A11 (ATCSLA11);CELLULOSE SYNTHASE LIKE A11 (CSLA11)
AT4G24010	1.35144	AT4G24010.1	encodes a protein similar to cellulose synthase	protein_coding	CELLULOSE SYNTHASE LIKE G1 (CSLG1)	CELLULOSE SYNTHASE LIKE G1 (CSLG1);ARABIDOPSIS THALIANA CELLULOSE SYNTHASE LIKE G1 (ATCSLG1)
AT4G24000	5.80464	AT4G24000.1	encodes a protein similar to cellulose synthase	protein_coding	CELLULOSE SYNTHASE LIKE G2 (CSLG2)	ARABIDOPSIS THALIANA CELLULOSE SYNTHASE LIKE G2 (ATCSLG2);CELLULOSE SYNTHASE LIKE G2 (CSLG2)
AT2G22125	-0.989932	AT2G22125.1	Encodes a protein involved in cell elongation in root and anther filaments. Mutants have greater cell volumes in root tissues and have additive phenotypes with other cell expansion mutants such as those carrying mutations in COB, QUI and POM1 loci. POM2/CSI1 promotes Cellulose Synthase and microtubule co-alignment.	protein_coding	CELLULOSE SYNTHASE-INTERACTIVE PROTEIN 1 (CSI1)	CELLULOSE SYNTHASE-INTERACTIVE PROTEIN 1 (CSI1);POM-POM 2 (POM2)
AT5G22740	-0.416255	AT5G22740.1	encodes a beta-mannan synthase based on in vitro enzyme assays from heterologously expressed protein	protein_coding	CELLULOSE SYNTHASE-LIKE A02 (CSLA02)	ARABIDOPSIS THALIANA CELLULOSE SYNTHASE-LIKE A02 (ATCSLA02);CELLULOSE SYNTHASE-LIKE A02 (CSLA02);CELLULOSE SYNTHASE-LIKE A 2 (CSLA2); (ATCSLA2);ARABIDOPSIS THALIANA CELLULOSE SYNTHASE-LIKE A2 (ATCSLA2)
AT1G23480	0.986182	AT1G23480.1	encodes a gene similar to cellulose synthase	protein_coding	CELLULOSE SYNTHASE-LIKE A3 (CSLA03)	(CSLA03); (ATCSLA3);CELLULOSE SYNTHASE-LIKE A3 (CSLA3);CELLULOSE SYNTHASE-LIKE A3 (CSLA03);CELLULOSE SYNTHASE-LIKE A3 (ATCSLA03)
AT2G32620	1.90578	AT2G32620.1	encodes a gene similar to cellulose synthase	protein_coding	CELLULOSE SYNTHASE-LIKE B (CSLB02)	CELLULOSE SYNTHASE-LIKE B (ATCSLB02);CELLULOSE SYNTHASE LIKE B2 (CSLB02);CELLULOSE SYNTHASE LIKE B2 (ATCSLB2);CELLULOSE SYNTHASE-LIKE B (CSLB02)
AT2G32610	1.05169	AT2G32610.1	encodes a gene similar to cellulose synthase	protein_coding	CELLULOSE SYNTHASE-LIKE B1 (CSLB01)	CELLULOSE SYNTHASE-LIKE B1 (ATCSLB01);CELLULOSE SYNTHASE-LIKE B1 (CSLB01);CELLULOSE SYNTHASE LIKE B1 (ATCSLB1);CELLULOSE SYNTHASE LIKE B1 (CSLB01)
AT2G32540	-0.882505	AT2G32540.1	encodes a gene similar to cellulose synthase	protein_coding	CELLULOSE SYNTHASE-LIKE B4 (CSLB04)	CELLULOSE SYNTHASE-LIKE B4 (ATCSLB04);CELLULOSE SYNTHASE-LIKE B4 (CSLB04);CELLULOSE SYNTHASE LIKE B4 (ATCSLB4);CELLULOSE SYNTHASE LIKE B4 (CSLB04)
AT4G15320	-2.0702	AT4G15320.1	encodes a gene similar to cellulose synthase	protein_coding	CELLULOSE SYNTHASE-LIKE B6 (CSLB06)	CELLULOSE SYNTHASE-LIKE B6 (ATCSLB06);CELLULOSE SYNTHASE-LIKE B6 (CSLB06);CELLULOSE SYNTHASE LIKE B6 (ATCSLB6); (CSLB06)
AT2G33100	-2.09787	AT2G33100.1	encodes a gene similar to cellulose synthase	protein_coding	CELLULOSE SYNTHASE-LIKE D1 (CSLD1)	CELLULOSE SYNTHASE-LIKE D1 (CSLD1);CELLULOSE-SYNTHASE LIKE D1 (CSLD1);CELLULOSE SYNTHASE-LIKE D1 (ATCSLD1)
AT3G03050	-2.05135	AT3G03050.1	encodes a cellulose synthase like protein. mutations initiate root hairs that rupture at their tip soon after initiation. is required for the synthesis of a noncellulosic wall polysaccharide.	protein_coding	CELLULOSE SYNTHASE-LIKE D3 (CSLD3)	CELLULOSE SYNTHASE-LIKE D3 (CSLD3);ROOT HAIR DEFECTIVE 7 (RHD7);CELLULOSE SYNTHASE LIKE D3 (ATCSLD3);KOJAK (KJK)
AT1G02730	-0.987037	AT1G02730.1	Encodes a gene similar to cellulose synthase. Knock-out mutant has reduced growth, reduced xylan level and reduced xylan synthase activity in stems.	protein_coding	CELLULOSE SYNTHASE-LIKE D5 (CSLD5)	CELLULOSE SYNTHASE-LIKE D5 (ATCSLD5);CELLULOSE SYNTHASE-LIKE D5 (CSLD5);SALT OVERLY SENSITIVE 6 (SOS6);CELLULOSE SYNTHASE LIKE D5 (CSLD5)
AT1G32180	1.47679	AT1G32180.1	encodes a gene similar to cellulose synthase	protein_coding	CELLULOSE SYNTHASE-LIKE D6 (CSLD6)	CELLULOSE SYNTHASE-LIKE D6 (ATCSLD6);CELLULOSE SYNTHASE-LIKE D6 (CSLD6);CELLULOSE SYNTHASE LIKE D6 (CSLD6)
AT5G16910	-1.96383	AT5G16910.1	encodes a gene similar to cellulose synthase. Located in Golgi membranes.	protein_coding	CELLULOSE-SYNTHASE LIKE D2 (CSLD2)	(ATCSLD2);CELLULOSE-SYNTHASE LIKE D2 (CSLD2)
AT4G07960	-2.68338	AT4G07960.1	encodes a gene similar to cellulose synthase	protein_coding	CELLULOSE-SYNTHASE-LIKE C12 (CSLC12)	CELLULOSE-SYNTHASE-LIKE C12 (ATCSLC12);CELLULOSE-SYNTHASE-LIKE C12 (CSLC12);CELLULOSE-SYNTHASE LIKE C12 (CSLC12)
AT4G31590	-0.613269	AT4G31590.1	encodes a gene similar to cellulose synthase	protein_coding	CELLULOSE-SYNTHASE-LIKE C5 (CSLC5)	CELLULOSE-SYNTHASE-LIKE C5 (ATCSLC5);CELLULOSE-SYNTHASE-LIKE C5 (CSLC5);CELLULOSE-SYNTHASE LIKE C5 (CSLC05);CELLULOSE-SYNTHASE LIKE C5 (ATCSLC05)
AT3G07330	-0.939892	AT3G07330.1	encodes a gene similar to cellulose synthase	protein_coding	CELLULOSE-SYNTHASE-LIKE C6 (CSLC6)	(ATCSLC06);CELLULOSE-SYNTHASE-LIKE C6 (CSLC6);CELLULOSE-SYNTHASE-LIKE C6 (ATCSLC6);CELLULOSE-SYNTHASE LIKE C6 (CSLC06)
AT4G00450	-0.966003	AT4G00450.1	Encodes the Arabidopsis homolog of the transcriptional regulator MED12, is dynamically expressed during embryogenesis and regulates both developmental timing and the radial pattern formation. Involved in flowering time. The mutant enhances the expression of the flowering time (FT) gene. A knockout mutant of this gene showed late-flowering phenotype.	protein_coding	CENTER CITY (CCT)	MEDIATOR 12 (MED12);GRAND CENTRAL (GCT);CENTER CITY (CCT);CRYPTIC PRECOCIOUS (CRP)
AT4G37010	0.875189	AT4G37010.2	Encodes a member of the Centrin family. Mutants are hypersensitive to UV and prone to UV induced DNA damage. Based on sequence similarity and mutant phenotype CEN2 is thought to be involved in nucelotide excision repair/DNA repair.	protein_coding	CENTRIN 2 (CEN2)	CENTRIN 2 (CEN2)
AT3G50360	1.45887	AT3G50360.1	centrin2 (CEN2); FUNCTIONS IN: calcium ion binding; INVOLVED IN: biological_process unknown; LOCATED IN: plasma membrane; EXPRESSED IN: 24 plant structures; EXPRESSED DURING: 15 growth stages; CONTAINS InterPro DOMAIN/s: EF-Hand 1, calcium-binding site (InterPro:IPR018247), EF-HAND 2 (InterPro:IPR018249), EF-hand-like domain (InterPro:IPR011992), Calcium-binding EF-hand (InterPro:IPR002048), EF-h…	protein_coding	CENTRIN2 (CEN2)	CENTRIN2 (ATCEN2);CENTRIN2 (CEN2);CENTRIN 1 (CEN1)
AT2G27550	1.5301	AT2G27550.1	encodes a protein similar to TFL1. overexpression leads to similar phenotype as TFL1 overexpression. expressed specifically in the hypocotyl and null mutation does not result in phenotypes exhibited by TFL1 null mutations. It acts non-cell autonomously to inhibit floral initiation.	protein_coding	CENTRORADIALIS (ATC)	CENTRORADIALIS (ATC)
AT2G47450	-1.09833	AT2G47450.1	A component of the chloroplast signal recognition particle pathway that is involved in LHCP targeting. It is downregulated in response to high light. It recognizes the DPLG motif in Lhcb1.	protein_coding	CHAOS (CAO)	CHLOROPLAST SIGNAL RECOGNITION PARTICLE 43 (CPSRP43);CHAOS (CAO)
AT5G20720	-0.987593	AT5G20720.1	Encodes a chloroplast co-chaperonin with similarity to CPN21 from spinach, E.coli GroES.	protein_coding	CHAPERONIN 20 (CPN20)	CHLOROPLAST CHAPERONIN 10 (CPN10); (CPN21); (ATCPN21);CHLOROPLAST CHAPERONIN 10 (CHCPN10);CHAPERONIN 20 (CPN20)
AT1G55490	-0.942941	AT1G55490.1	encodes the beta subunit of the chloroplast chaperonin 60, a homologue of bacterial GroEL. Mutants in this gene develops lesions on its leaves, expresses systemic acquired resistance (SAR) and develops accelerated cell death to heat shock stress. The protein has molecular chaperone activity for suppressing protein aggregation in vitro.	protein_coding	CHAPERONIN 60 BETA (CPN60B)	CHAPERONIN-60BETA1 (CPN60BETA1);LESION INITIATION 1 (LEN1);CHAPERONIN 60 BETA (CPN60B)
AT2G28000	-1.56744	AT2G28000.1	Encodes chaperonin-60 alpha, a molecular chaperone involved in Rubisco folding. Mutants display aberrant chloroplast and embryo development.	protein_coding	CHAPERONIN-60ALPHA (CPN60A)	CHAPERONIN-60ALPHA (CPN60A);CHAPERONIN-60ALPHA1 (CPN60ALPHA1);SCHLEPPERLESS (SLP);CHLOROPLAST CHAPERONIN 60ALPHA (CH-CPN60A)
AT3G13470	-1.98272	AT3G13470.1	Encodes a subunit of chloroplasts chaperonins that are involved in mediating the folding of newly synthesized, translocated, or stress-denatured proteins. Cpn60 subunits are: Cpn60alpha1 (At2g28000), AtCpn60alpha2 (At5g18820), AtCpn60beta1 (At1g55490), AtCpn60beta2 (At3g13470), AtCpn60beta3 (At5g56500), AtCpn60beta4 (At1g26230).	protein_coding	CHAPERONIN-60BETA2 (CPN60BETA2)	CHAPERONIN-60BETA2 (CPN60BETA2)
AT3G22780	-0.464843	AT3G22780.1	putative DNA binding protein (tso1) mRNA, tso1-3 allele,	protein_coding	CHINESE FOR 'UGLY' (TSO1)	(ATTSO1);CHINESE FOR 'UGLY' (TSO1)
[truncated: 10,618 more rows]

## Sheet: Table S6 Total+Glc
Table S6. Transcripts differentially accumulating in the cinv1 cinv2 mutant in the presence of 55 mM glucose.
[truncated: 10,204 more rows]

[truncated: 5 more sheets: Table S7 Glc-ind, Table S8 +Glc datasets, Table S9 +Suc datasets, Table S10 -Glc vs Glc datasets , Table S11 Glc ind vs Suc]
